# Supplementary material for: Heterogeneous and Flexible Transmission of mcr-1 in Hospital-Associated Escherichia coli
Source: mBio. 2018 Jul 3;9(4):e00943-18. doi: 10.1128/mBio.00943-18 (PMC6030559; doi:10.1128/mBio.00943-18)
Supplement: TABLE S1 [file mbo004183964st1.xlsx]

## Sheet: Table S1
Isolates	Infectiou type	Number of contigs (illumina)	Total length (illumina)	N50 (illumina)	Length of mcr-1-carrying contigs	Inc Typing of the mcr-1 contigs	Inc Type of closest reference plasmid	close_ref_plasmid
ZJ10	feces of patients	172	4682638	61859	32797	IncX4	IncX4	CP017246.1
ZJ1000	infection	127	4950315	123544	30719	IncX4	IncX4	CP015977.1
ZJ101	infection	77	5106779	355116	65335	IncI2	IncI2	CP018106.1
ZJ116	infection	147	5334660	126846	30242	NA	IncI2	KX254342.1
ZJ119	infection	189	4956427	80497	24162	NA	IncI2	CP018112.1
ZJ1323*	feces of volunteers	79	4822262	184131	4687028	chromosome	chromosome	chromosome
ZJ133	feces of patients	70	4952460	281541	32756	IncX4	IncX4	CP018773.1
ZJ1334	feces of patients	95	4976115	110691	33162	IncX4	IncX4	KX129783.1
ZJ1336*	feces of patients	104	5641417	194794	59560	IncI2	IncI2	KY120366.1
ZJ134	infection	146	5350430	159901	95878	NA	IncF1B+IncN	KX276657.1
ZJ1340	feces of volunteers	89	4595358	120868	32799	IncX4	IncX4	KX129783.1
ZJ1347	feces of patients	168	4947500	73992	30719	IncX4	IncX4	CP015977.1
ZJ1364	infection	130	4943376	112320	58448	IncI2	IncI2	KX084393.1
ZJ140	infection	193	4521802	43460	32816	IncX4	IncX4	CP018773.1
ZJ1432*	feces of patients	98	5072103	261429	61679, 33852	IncI2(plasmid2),IncX4(plasmid3)	IncI2(plasmid2),IncX4(plasmid3)	KP347127.1, KX032520.1
ZJ148	feces of volunteers	51	4825130	258056	60782	IncI2	IncI2	KX084393.1
ZJ1605	feces of volunteers	118	5028158	214706	32797	IncX4	IncX4	KX129783.1
ZJ161	infection	151	5244958	91644	59215	IncI2	IncI2	KY012274.1
ZJ162	infection	64	4909212	521494	32799	IncX4	IncX4	CP018773.1
ZJ1635	feces of volunteers	171	5138788	88527	62440	IncI2	IncI2	KX084393.1
ZJ1653	feces of volunteers	126	4582535	96659	30052	IncX4	IncX4	LT598652.1
ZJ167*	feces of patients	89	4834248	222603	4707209	chromosome	chromosome	chromosome
ZJ1682	feces of volunteers	105	4703710	119271	6653	NA	IncX4	LT598652.1
ZJ1794*	feces of volunteers	95	4887368	162233	4797661	chromosome	chromosome	chromosome
ZJ20	feces of patients	95	4943096	136505	32172	IncX4	IncX4	CP015977.1
ZJ205	feces of volunteers	182	4819500	78694	59568	IncI2	IncI2	KX084393.1
ZJ206	feces of volunteers	61	4929905	177606	59104	IncI2	IncI2	CP016405.1
ZJ213	feces of patients	73	4986042	341592	32715	IncX4	IncX4	CP018773.1
ZJ235	feces of patients	82	4918903	142285	32529	IncX4	IncX4	CP018773.1
ZJ2431	infection	108	4954379	136532	31422	IncX4	IncX4	CP018773.1
ZJ250*	feces of patients	102	4894508	137980	4738170	chromosome	chromosome	chromosome
ZJ257	feces of patients	118	4942997	119288	62655	IncI2	IncI2	KY012274.1
ZJ258	infection	112	4943645	126772	62074	IncI2	IncI2	KY012274.1
ZJ26	feces of volunteers	95	5304929	276797	61041	IncI2	IncI2	KX013538.1
ZJ267	feces of volunteers	87	5014505	137729	31060	IncX4	IncX4	CP018773.1
ZJ275*	infection	129	4987890	154820	96825	p0111	p0111	KX518745.1
ZJ276*	infection	98	4999793	155052	96814	p0111	p0111	KX518745.1
ZJ28	feces of volunteers	70	4898543	179307	32529	IncX4	IncX4	KY012276.1
ZJ29	feces of patients	99	4636588	104641	47596	IncI2	IncI2	KY012274.1
ZJ292	infection	112	5016026	140935	59101	IncI2	IncI2	KX013538.1
ZJ2922	infection	93	5365970	242454	12103	NA	IncHI2A+IncHI2	LT599829.1
ZJ294	infection	120	4699014	107838	32356	IncX4	IncX4	KX129783.1
ZJ296	infection	118	5038016	177289	59211	IncI2	IncI2	KX013538.1
ZJ299	feces of patients	82	5184908	241853	98046	NA	IncHI2A+IncHI2	KU341381.1
ZJ315	feces of patients	107	4796581	92126	63063	IncI2	IncI2	KX084393.1
ZJ325	feces of patients	149	4836376	95589	30781	IncX4	IncX4	KX129783.1
ZJ33	feces of patients	93	5308639	173507	64220	IncI2	IncI2	KY012275.1
ZJ338*	feces of patients	66	4941543	296227	96866	IncY	IncY	KX518745.1
ZJ346	feces of patients	176	5575961	189290	51792	NA	IncFIB+IncN	KX276657.1
ZJ378	feces of patients	122	4947271	92963	32528	IncX4	IncX4	CP018773.1
ZJ3903	infection	88	5378465	299116	65911	IncI2	IncI2	KX034083.1
ZJ3906	infection	62	5026653	199086	32681	IncX4	IncX4	KX129783.1
ZJ3909	infection	58	4847977	215465	32800	IncX4	IncX4	CP018773.1
ZJ3920*	infection	81	5278067	312984	22540	IncI2	IncI2	KX084393.1
ZJ393*	feces of patients	173	4827228	66624	4776975	chromosome	chromosome	chromosome
ZJ3951	infection	86	4783855	154680	19683	chromosome	chromosome	chromosome
ZJ3955	infection	96	5259925	163990	59576	IncI2	IncI2	KX084393.1
ZJ40*	feces of volunteers	116	4751928	130457	4757367	chromosome	chromosome	chromosome
ZJ48*	infection	80	5438435	238777	59072	IncI2	IncI2	KY120365.1
ZJ487*	infection	83	5111840	276650	10861	IncI2	IncI2	KY012275.1
ZJ49	infection	78	5438963	268944	59923	IncI2	IncI2	KX084393.1
ZJ5	infection	102	4777723	111912	32715	IncX4	IncX4	KX129783.1
ZJ53	infection	124	5304505	139820	23723	NA	IncI2	KU934208.1
ZJ54	infection	128	5308151	122066	23255	NA	IncI2	KY120366.1
ZJ623	feces of patients	173	4735817	62440	47409	IncP	IncP	KX377410.1
ZJ639	feces of patients	113	5043852	121020	32799	IncX4	IncX4	KX129783.1
ZJ650	infection	107	5429693	262996	107130	IncHI2	IncHI2	KU341381.1
ZJ675	infection	232	5861564	141207	141207	IncHI2	IncHI2	KU341381.1
ZJ69	infection	121	4944877	136574	31102	IncX4	IncX4	KX236309.1
ZJ7	infection	90	4796208	126991	32801	IncX4	IncX4	KX129783.1
ZJ71	feces of volunteers	90	5334507	202688	59110	IncI2	IncI2	CP016405.1
ZJ720	feces of patients	125	4637109	78647	30719	IncX4	IncX4	CP015977.1
ZJ722	feces of patients	172	5201269	97823	65380	IncI2	IncI2	CP018106.1
ZJ800	feces of patients	123	5000671	108800	49868	IncP	IncP	KX377410.1
ZJ807	feces of volunteers	87	5091578	180366	60714	IncI2	IncI2	KY012274.1
ZJ812	infection	82	4656659	135374	30874	IncX4	IncX4	KX129783.1
ZJ859*	feces of patients	96	5051173	157729	68249, 81972	IncI2(plasmid4),IncFIB(plasmid2)	IncI2(plasmid4),IncFIB(plasmid2)	KP347127.1
ZJ878	infection	226	5209483	69353	8264	NA	IncI2	KX032519.1
ZJ89	infection	114	4926763	174972	61644	IncI2	IncI2	CP016186.1
ZJ9	feces of volunteers	93	4906240	119634	63320	IncI2	IncI2	CP018106.1
*Asterisk indicates isolates were sent for SMRT sequencing on the Pacbio RSII platform.
