# Supplementary material for: Heterogeneous and Flexible Transmission of mcr-1 in Hospital-Associated Escherichia coli
Source: mBio. 2018 Jul 3;9(4):e00943-18. doi: 10.1128/mBio.00943-18 (PMC6030559; doi:10.1128/mBio.00943-18)
Supplement: TABLE S2 [file mbo004183964st2.xlsx]

## Sheet: Table S2
Isolates	gender	age	Time of Isolation	sample source	ICU	hosptial stay	Comorbidities and risk factors	used cephalosporin before	colistin	polymyxin B	tigecycline	ampicillin	amoxicillin-clavulanic acid	cefotaxime	ceftazidime	cefepime	gentamicin	amikacin	ertapenem	imipenem	meropenem	fosfomycin	nitrofurantoin	ciprofloxacin
ZJ89	male	64	2014	pus	N	70	Urinary catheter	Y	8	8	0.125	64	8	<0.015	0.06	0.03	1	1	0.015	0.125	0.015	16	32	0.25
ZJ134	male	68	2014	sputum	Y	40	-	N	8	8	0.125	＞256	16	64	1	8	>256	＞256	0.06	0.125	0.03	>512	16	32
ZJ140	male	43	2014	drainage fluid	N	24	Urinary catheter	N	8	8	0.125	4	8	0.03	0.125	2	0.5	2	0.015	0.125	0.015	32	8	0.125
ZJ161	female	68	2014	urine	N	14	Diabetes mellitus	Y	8	16	0.25	8	＞256	32	4	0.25	8	2	0.06	0.125	0.03	128	64	256
ZJ162	female	60	2014	urine	N	2	Urinary catheter	Y	8	8	0.125	256	8	0.03	0.25	0.06	0.5	2	0.015	0.125	0.03	32	16	8
ZJ275	male	76	2014	puncture fluid	N	23	-	Y	8	8	0.5	＞256	8	64	1	2	32	4	0.015	0.125	0.03	64	64	0.5
ZJ276	female	38	2014	drainage fluid	N	36	Artificial lung ventilation	N	8	8	0.125	256	2	8	1	0.03	2	2	0.015	0.125	0.03	64	64	0.5
ZJ292	male	45	2014	sputum	N	13	-	N	8	8	0.25	＞256	8	0.06	16	0.06	1	1	0.015	0.125	0.015	16	64	0.25
ZJ2922	female	79	2014	drainage fluid	N	22	-	Y	8	16	0.25	＞256	4	128	0.25	64	128	8	0.5	0.125	0.06	8	32	32
ZJ294	male	52	2014	blood	N	10	Artificial lung ventilation	Y	8	8	0.25	256	8	8	1	0.03	0.5	2	0.03	0.125	0.03	16	64	1
ZJ296	male	51	2014	drainage fluid	N	24	-	N	8	8	0.25	＞256	8	128	0.25	16	32	2	0.125	0.125	0.015	>512	64	8
ZJ675	female	79	2013	urine	N	5	Vascular catheter	N	8	8	0.125	256	16	128	8	1	32	8	0.25	0.25	0.03	>512	128	8
ZJ878	male	67	2013	drainage fluid	N	14	Immunosuppression	N	8	8	0.25	＞256	16	128	8	16	128	2	0.015	0.125	0.03	32	4	4
ZJ1000	female	45	2013	sputum	N	1	-	N	8	16	0.25	8	＞256	64	1	4	0.25	0.5	0.06	0.125	0.03	4	8	4
ZJ1364	male	43	2012	urine	N	13	Urinary catheter	N	8	8	0.125	＞256	4	>256	16	64	1	2	0.5	0.06	0.03	>512	128	<0.004
ZJ69	male	73	2015	urine	N	18	-	N	16	8	0.125	＞256	8	32	0.25	2	2	2	0.03	0.125	0.03	16	8	0.125
ZJ5	male	49	2015	urine	N	8	-	N	8	8	0.25	＞256	8	4	0.5	0.06	>256	2	0.03	0.125	0.03	16	128	4
ZJ7	female	60	2015	bile	N	21	Urinary catheter	N	8	8	0.125	＞256	16	4	8	0.06	256	2	0.015	0.25	0.03	16	128	4
ZJ3903	male	68	2015	bile	N	1	Diabetes mellitus	Y	8	8	0.125	＞256	16	0.125	16	64	128	4	0.5	0.125	0.03	8	16	64
ZJ3906	female	28	2015	sputum	N	28	-	N	8	8	0.06	128	16	8	1	0.125	>256	1	0.125	0.25	0.03	32	16	16
ZJ2431	male	34	2015	bile	N	10	-	N	8	8	0.25	＞256	16	>256	32	128	128	8	0.5	0.125	0.125	64	64	64
ZJ3909	male	54	2015	urine	N	21	-	N	8	8	0.25	＞256	16	0.5	0.25	0.25	32	2	0.5	0.125	0.03	32	16	32
ZJ3920	male	51	2015	sputum	N	2	Vascular catheter	Y	8	8	0.125	＞256	4	256	8	32	64	2	0.06	0.125	0.03	>512	8	4
ZJ3955	male	46	2015	sputum	N	13	Immunosuppression	Y	8	8	0.25	＞256	16	32	0.5	1	128	8	0.03	0.125	0.03	64	4	16
ZJ3951	female	68	2015	sputum	N	8	Urinary catheter	N	8	8	0.25	256	4	4	0.25	1	2	2	0.03	0.125	0.03	>512	128	16
ZJ101	female	60	2015	urine	Y	6	Immunosuppression	N	8	8	0.25	256	8	256	8	32	0.5	1	0.06	0.125	0.03	>512	64	8
ZJ119	female	51	2015	drainage fluid	Y	1	Urinary catheter	Y	8	8	0.25	＞256	8	>256	16	128	>256	＞256	0.25	0.125	0.03	512	64	64
ZJ258	female	67	2015	sputum	N	19	Immunosuppression	N	16	16	0.25	＞256	2	64	1	2	8	1	0.06	0.125	0.015	32	8	2
ZJ812	female	82	2015	urine	N	23	Immunosuppression	N	8	8	0.25	8	4	0.03	0.125	0.015	1	0.25	0.04	0.06	0.015	32	8	0.015
ZJ650	male	58	2015	bile	N	11	-	Y	8	16	0.25	＞256	16	2	8	0.25	0.5	4	0.06	0.25	0.03	32	4	4
ZJ487	female	35	2015	bile	Y	6	Immunosuppression	N	8	8	0.25	>256	16	＞256	>256	256	32	2	64	>256	4	32	8	32
ZJ49	male	51	2015	urine	N	15	Diabetes mellitus	Y	8	16	0.25	＞256	16	32	8	2	64	1	0.06	0.25	1	>512	8	8
ZJ54	male	56	2015	urine	N	15	Vascular catheter	N	8	8	0.5	＞256	8	8	8	32	128	2	2	0.125	0.06	>512	8	32
ZJ48	male	56	2015	sputum	N	18	Urinary catheter	Y	32	8	0.06	>256	16	128	8	2	128	1	0.25	0.125	0.125	>512	8	4
ZJ53	male	3	2015	blood	N	7	-	N	8	8	0.25	＞256	8	256	8	16	128	1	0.5	0.125	0.125	512	8	32
ZJ116	female	70	2015	urine	N	15	Vascular catheter	N	8	16	0.25	＞256	8	＞256	64	＞256	0.5	1	8	0.25	0.125	64	8	32
ZJ10	male	42	2015	feces	N	6	N.K.	Y	8	8	0.25	256	4	<0.015	1	0.03	2	2	0.015	0.125	0.015	16	8	0.5
ZJ20	female	54	2015	feces	N	3	N.K.	N	8	8	0.25	256	8	8	2	0.03	0.5	2	0.015	0.125	0.015	16	64	0.25
ZJ29	male	66	2015	feces	N	5	N.K.	N	8	8	0.25	＞256	8	64	0.5	8	64	1	0.06	0.125	0.03	16	16	16
ZJ33	female	42	2015	feces	N	3	N.K.	Y	8	8	0.25	＞256	16	>256	32	256	>256	＞256	1	0.25	0.06	>512	32	256
ZJ133	male	46	2015	feces	N	6	N.K.	N	8	8	0.25	＞256	16	128	16	128	64	1	0.5	0.25	0.06	256	16	1
ZJ167	female	45	2015	feces	N	17	N.K.	Y	8	8	0.125	4	8	0.03	0.125	0.03	1	8	0.015	0.05	0.015	16	32	0.5
ZJ213	male	38	2015	feces	N	13	N.K.	N	8	16	0.25	＞256	16	32	1	1	0.5	1	0.03	0.125	0.125	256	16	32
ZJ235	male	84	2015	feces	N	12	N.K.	Y	8	8	0.125	4	2	256	0.125	0.06	0.5	2	0.015	0.125	0.015	32	8	0.25
ZJ250	female	72	2015	feces	N	22	N.K.	Y	8	8	0.125	8	2	<0.015	0.125	0.03	64	0.5	0.06	0.125	0.015	32	16	<0.004
ZJ257	male	62	2015	feces	N	17	N.K.	N	8	16	0.25	256	16	128	1	1	16	1	0.06	0.125	0.125	16	16	1
ZJ299	male	45	2015	feces	N	22	N.K.	Y	8	16	0.25	256	8	16	0.5	2	64	1	0.03	0.125	0.015	>512	64	16
ZJ315	female	27	2015	feces	N	16	N.K.	Y	8	8	0.25	64	4	8	0.25	0.03	0.5	2	0.03	0.125	0.03	16	32	0.5
ZJ325	male	44	2015	feces	N	20	N.K.	N	8	16	0.25	256	16	0.125	1	0.03	1	2	0.125	0.125	0.03	16	64	1
ZJ338	female	77	2015	feces	Y	15	N.K.	N	8	16	0.25	＞256	16	＞256	8	0.06	＞256	＞256	0.03	0.125	0.03	16	64	1
ZJ346	male	65	2015	feces	N	18	N.K.	N	8	8	0.25	＞256	16	256	32	256	＞256	＞256	2	0.125	0.03	>512	8	16
ZJ378	male	56	2015	feces	N	32	N.K.	Y	8	8	0.25	＞256	16	2	0.25	0.06	32	2	0.03	0.125	0.03	16	128	8
ZJ393	male	55	2015	feces	N	12	N.K.	N	8	8	0.25	256	8	0.125	0.125	0.03	0.5	4	0.06	0.125	0.03	8	64	0.015
ZJ623	female	41	2015	feces	N	9	N.K.	Y	8	4	0.125	4	8	0.03	0.125	0.03	1	0.5	0.015	0.125	0.03	8	16	0.015
ZJ639	female	47	2015	feces	N	19	N.K.	N	8	16	0.25	＞256	16	32	4	64	0.5	2	0.06	0.125	0.03	>512	16	0.06
ZJ720	male	58	2015	feces	Y	21	N.K.	N	8	8	0.25	4	2	32	0.25	0.03	1	2	0.03	0.125	0.015	16	16	0.5
ZJ722	male	67	2015	feces	Y	32	N.K.	Y	8	16	0.5	＞256	8	128	8	64	＞256	＞256	0.25	0.125	0.03	>512	64	32
ZJ800	female	78	2015	feces	N	26	N.K.	Y	8	8	0.25	＞256	8	32	0.5	0.25	64	2	0.03	0.125	0.015	32	8	16
ZJ859	male	89	2015	feces	N	15	N.K.	N	8	8	0.125	＞256	8	0.06	0.125	0.25	32	4	0.015	0.125	0.015	128	64	32
ZJ1334	male	26	2015	feces	N	22	N.K.	Y	8	16	0.25	＞256	16	128	32	4	1	4	0.06	0.125	0.03	64	8	1
ZJ1336	male	67	2015	feces	N	23	N.K.	N	8	8	0.25	＞256	8	>256	0.25	2	128	2	0.03	0.25	0.03	>512	4	8
ZJ1347	male	60	2015	feces	N	12	N.K.	Y	8	16	0.25	>256	4	128	0.125	0.03	0.5	2	0.03	0.125	0.03	64	16	0.25
ZJ1432	female	33	2015	feces	Y	9	N.K.	N	8	8	0.06	＞256	8	128	16	＜0.008	32	2	0.25	0.25	0.06	>512	16	0.25
ZJ9	male	25	2015	feces	N	0	N.K.	N.K.	4	8	0.125	4	4	<0.015	0.125	0.015	2	1	0.06	0.125	0.06	16	16	0.004
ZJ26	male	52	2015	feces	N	0	N.K.	N.K.	8	8	<0.015	256	4	128	8	16	2	1	0.125	0.125	0.06	32	16	0.25
ZJ28	female	37	2015	feces	N	0	N.K.	N.K.	8	8	0.06	128	8	<0.015	0.125	0.015	1	1	0.03	0.06	0.03	8	32	0.25
ZJ40	female	63	2015	feces	N	0	N.K.	N.K.	8	8	0.125	64	8	<0.015	0.125	0.06	1	2	0.015	0.125	0.015	4	16	2
ZJ148	male	52	2015	feces	N	0	N.K.	N.K.	8	8	0.25	4	4	256	64	0.03	0.5	1	0.03	0.125	0.015	16	16	0.125
ZJ205	male	80	2015	feces	N	0	N.K.	N.K.	8	8	0.06	2	2	<0.015	0.125	0.03	2	1	0.06	0.125	<0.004	16	16	0.004
ZJ206	female	56	2015	feces	N	0	N.K.	N.K.	32	8	0.06	4	2	0.03	0.125	0.125	2	2	0.03	0.125	0.06	16	8	0.06
ZJ267	male	77	2015	feces	N	0	N.K.	N.K.	8	8	0.5	<0.5	8	<0.015	0.25	0.125	0.5	2	0.015	0.125	0.03	64	8	0.125
ZJ807	male	55	2015	feces	N	0	N.K.	N.K.	8	8	0.25	＞256	16	128	4	16	>256	＞256	0.06	0.25	0.03	16	16	0.06
ZJ1323	male	30	2015	feces	N	0	N.K.	N.K.	16	16	0.5	＞256	16	32	<0.03	128	64	＞256	1	0.125	0.03	>512	<1	16
ZJ1340	female	38	2015	feces	N	0	N.K.	N.K.	8	8	0.5	4	4	4	0.25	0.125	2	4	0.03	0.125	0.03	16	64	4
ZJ1605	female	38	2015	feces	N	0	N.K.	N.K.	8	16	0.125	256	8	0.125	0.125	0.06	0.5	0.5	0.015	0.125	0.015	16	8	0.25
ZJ1635	male	41	2015	feces	N	0	N.K.	N.K.	16	8	1	2	4	0.03	0.125	32	256	1	0.06	0.25	0.03	64	8	0.5
ZJ1653	female	43	2015	feces	N	0	N.K.	N.K.	4	8	0.125	4	2	0.015	0.125	0.06	1	2	0.015	0.125	0.03	32	8	4
ZJ1682	male	36	2015	feces	N	0	N.K.	N.K.	8	8	0.5	＜0.25	4	0.125	0.125	0.03	0.5	1	0.015	0.125	0.03	<0.25	8	0.008
ZJ1794	male	48	2015	feces	N	0	N.K.	N.K.	8	8	0.125	8	2	0.015	0.125	0.06	1	1	0.008	0.06	0.015	32	64	0.25
ZJ71	male	60	2015	feces	N	0	N.K.	N.K.	8	8	0.25	>256	8	8	2	4	1	4	0.06	0.125	0.015	64	4	16
