# Supplementary material for: Heterogeneous and Flexible Transmission of mcr-1 in Hospital-Associated Escherichia coli
Source: mBio. 2018 Jul 3;9(4):e00943-18. doi: 10.1128/mBio.00943-18 (PMC6030559; doi:10.1128/mBio.00943-18)
Supplement: TABLE S3 [file mbo004183964st3.xlsx]

## Sheet: Table S3
sample	Polymerase Read Bases(MB)	SubReads N50	SubReadsLength. Mean	Total Bases of Subreads	Number of Subreads	Number of plasmids
ZJ40	556.86	9246	6751	375.94MB	55691	3
ZJ167	1064.84	11988	8993	1043.58MB	118406	1
ZJ250	1033.28	10763	8271	854.63MB	103321	2
ZJ275	1085.87	10921	8419	914.19MB	108576	3
ZJ276	780.14	8260	5448	706.51MB	129513	3
ZJ338	720.25	9817	7169	516.35MB	72018	3
ZJ393	699.7	11154	8445	668.71MB	76191	3
ZJ487	557.5	11598	8607	479.84MB	55748	4
ZJ859	1055.49	11646	8097	854.63MB	105760	5
ZJ1323	945.19	11781	8663	818.82MB	94516	3
ZJ1336	1501.7	11322	8058	1210.07MB	150169	4
ZJ1432	671.87	8621	6343	426.17MB	67181	4
ZJ1790	413.92	11320	8079	334.41MB	41457	2
ZJ48	1261.6	10549	8246	1040.32MB	125233	4
ZJ3920	1256.87	10408	8159	1025.48MB	125674	3
