# Supplementary material for: Heterogeneous and Flexible Transmission of mcr-1 in Hospital-Associated Escherichia coli
Source: mBio. 2018 Jul 3;9(4):e00943-18. doi: 10.1128/mBio.00943-18 (PMC6030559; doi:10.1128/mBio.00943-18)
Supplement: TABLE S4 [file mbo004183964st4.xlsx]

## Sheet: Table S4
virulence factors	Adherence	Adherence	Adherence	Adherence	Adherence	Adherence	Adherence	Adherence	Adherence	Adherence	Adherence	Adherence	Adherence	Adherence	Adherence	Adherence	Adherence	Adherence	Adherence	Adherence	Adherence	Adherence	Adherence	Adherence	Adherence	Adherence	Adherence	Adherence	Adherence	Adherence	Adherence	Adherence	Adherence	Adherence	Adherence	Adherence	Adherence	Adherence	Adherence	Autotransporter	Autotransporter	Autotransporter	Autotransporter	Autotransporter	Autotransporter	Autotransporter	Autotransporter	Autotransporter	Autotransporter
gene	CFA/I fimbriae	CFA/I fimbriae	CFA/I fimbriae	CFA/I fimbriae	E. coli common pilus (ECP)	E. coli common pilus (ECP)	E. coli common pilus (ECP)	E. coli common pilus (ECP)	E. coli common pilus (ECP)	E. coli common pilus (ECP)	EaeH	F1C fimbriae	P fimbriae	P fimbriae	P fimbriae	P fimbriae	P fimbriae	P fimbriae	P fimbriae	P fimbriae	P fimbriae	P fimbriae	P fimbriae	P fimbriae	S fimbriae	S fimbriae	S fimbriae	S fimbriae	S fimbriae	S fimbriae	Type I fimbriae	Type I fimbriae	Type I fimbriae	Type I fimbriae	Type I fimbriae	Type I fimbriae	Type I fimbriae	Type I fimbriae	Type I fimbriae	AatA, AIDA-I type	Antigen 43, AIDA-I type	Cah, AIDA-I type	EhaA, AIDA-I type	EhaB, AIDA-I type	Enteroaggregative immunoglobulin repeat protein	EspC, SPATE	EspI, SPATE	Pet, SPATE	sat
gene	cfaA	cfaB	cfaC	cfaD	ecpA	ecpB	ecpC	ecpD	ecpE	ecpR	eaeH	focH	papA	papB	papC	papD	papE	papF	papG	papH	papI	papJ	papK	papX	sfaB	sfaC	sfaD	sfaE	sfaF	sfaG	fimA	fimB	fimC	fimD	fimE	fimF	fimG	fimH	fimI	aatA	agn43	cah	ehaA	ehaB	air/eaeX	espC	espL1	pet	sat
ZJ10	-	-	-	-	-	-	-	-	-	-	-	-	-	-	-	-	-	-	-	-	-	-	-	-	-	-	-	-	-	-	fimA_E2348C_4621_R030708*	fimB_LF82_0659_R030685*	fimC_ECSP_5400_R030758*?	fimD_G2583_5118_R030776*	fimE_ETEC_4625_R030700*	fimF_EC55989_1636_R030814*	fimG_EC55989_1635_R030842*	fimH_ECO55CA74_24670_R030860*	fimI_ECO111_5169_R030736*	-	-	cah_ECO103_4895_R033521*	-	-	-	-	espL1_ECH74115_2438_R032262*	-	-
ZJ1000	-	-	-	-	ecpA_b0293_R014188	ecpB_b0292_R014195	ecpC_UMNK88_339_R031981*	ecpD_b0290_R014209	ecpE_ETEC_0348_R032036	ecpR_b0294_R014181	eaeH_ETEC_0357_R032070*	-	-	-	-	-	-	-	-	-	-	-	-	-	-	-	-	-	-	-	fimA_UM146_22260_R030726*	fimB_LF82_0659_R030685*	fimC_ECS88_4934_R030768*	fimD_ECS88_4935_R030795*	fimE_ECS88_4931_R030701*	fimF_ECS88_4936_R030823	fimG_EcE24377A_4916_R030849*	fimH_EcE24377A_4917_R030872*	fimI_G2583_5116_R030730*?	-	-	cah_EC042_4803_R033526*	-	ehaB_EcE24377A_0396_R033507*	-	-	espL1_ECSP_2287_R032263*	-	-
ZJ101	cfaA_ECO111_3919_R032109	cfaB_EcE24377A_3564_R032128	cfaC_EcE24377A_3563_R032140*	cfaD_EcE24377A_3562_R032152*	ecpA_APECO78_04995_R031929	ecpB_b0292_R014195*	ecpC_ECO26_0326_R031968*	ecpD_APECO78_04980_R032013*	ecpE_EC55989_0293_R032028*	ecpR_EcE24377A_0304_R031896*	eaeH_ECSP_0346_R032056*	-	-	-	-	-	-	-	-	-	-	-	-	-	-	-	-	-	-	-	fimA_APECO78_02710_R030725*	fimB_LF82_0659_R030685*	fimC_ECO111_5170_R030761	fimD_EC55989_1637_R030787*	fimE_ECO111_5167_R030694	fimF_ECO111_5174_R030809*	fimG_APECO78_02735_R030854*	fimH_APECO78_02740_R030877*	fimI_G2583_5116_R030730*	-	-	cah_G2583_3661_R033516*?	ehaA_EcE24377A_0332_R033493*	ehaB_EC55989_0378_R033504*	-	-	-	-	-
ZJ116	cfaA_ECO111_3919_R032109*	cfaB_ECO103_3841_R032120	cfaC_EcE24377A_3563_R032140	cfaD_EcE24377A_3562_R032152	ecpA_b0293_R014188	ecpB_b0292_R014195*	ecpC_ECO26_0326_R031968*	ecpD_ECO26_0325_R031996*	ecpE_EC55989_0293_R032028*	ecpR_O3O_05270_R031887	eaeH_ECSP_0346_R032056*	-	-	-	-	-	-	-	-	-	-	-	-	-	-	-	-	-	-	-	fimA_ECP_4649_R008685*	fimB_LF82_0659_R030685*	fimC_ECO26_5513_R030762*	fimD_APECO78_02725_R030798*	fimE_ECO111_5167_R030694	fimF_ECO111_5174_R030809	fimG_O3K_12980_R030841*	fimH_ECO111_5176_R030865*	fimI_ETEC_4627_R030746*	-	-	cah_O3O_25300_R033524*	ehaA_EcE24377A_0332_R033493*	ehaB_NRG857_01740_R033514*	-	-	-	-	-
ZJ119	-	-	-	-	-	-	-	-	-	-	eaeH_APECO78_05030_R032074*	-	-	-	-	-	-	-	-	-	-	-	-	-	-	-	-	-	-	-	fimA_ECO111_5168_R030715*	-	fimC_ECUMN_4923_R030766*	fimD_ECO26_5514_R030783*	fimE_ECO26_5510_R030695*	fimF_ECO103_5099_R030808*	fimG_ECO111_5175_R030837*	fimH_ECO26_5517_R030866*	fimI_ECO26_5512_R030737*	aatA_APECO1_O1CoBM96_R033547*	-	-	-	-	-	-	espL1_ECSP_2287_R032263*	-	-
ZJ1323	cfaA_EC55989_3511_R032114*	cfaB_EC55989_3510_R032126	cfaC_EcE24377A_3563_R032140	cfaD_EcE24377A_3562_R032152	ecpA_b0293_R014188	ecpB_b0292_R014195*	ecpC_ECO26_0326_R031968*	ecpD_O3M_20030_R031997*	ecpE_APECO78_04975_R032041*	ecpR_O3O_05270_R031887	eaeH_Z0375_R032047*	-	-	-	-	-	-	-	-	-	-	-	-	-	-	-	-	-	-	-	fimA_ECP_4649_R008685*	fimB_LF82_0659_R030685*	fimC_ECO26_5513_R030762*	fimD_APECO78_02725_R030798*	fimE_ECO111_5167_R030694	fimF_ECIAI39_4791_R030816*	fimG_O3K_12980_R030841*	fimH_ECO111_5176_R030865	fimI_ETEC_4627_R030746*	-	-	-	ehaA_EcE24377A_0332_R033493*	ehaB_UMNK88_421_R033508*	-	-	-	-	-
ZJ133	cfaA_EC55989_3511_R032114	cfaB_ECO111_3918_R032121	cfaC_O3M_03520_R032135*	cfaD_EcE24377A_3562_R032152	ecpA_EC55989_0297_R031917*	ecpB_b0292_R014195*	ecpC_EcE24377A_0301_R031979*	ecpD_EcE24377A_0300_R032007*	ecpE_APECO78_04975_R032041*	ecpR_O3O_05270_R031887	eaeH_ECO103_0275_R032058*	-	-	-	-	-	-	-	-	-	-	-	-	-	-	-	-	-	-	-	fimA_APECO78_02710_R030725*	fimD_ECABU_c49540_R030790*	fimC_ECO111_5170_R030761*	fimD_ECO111_5171_R030782*?	fimE_ECNA114_4558_R030698	fimF_EC042_1636_R030815*	fimG_O3K_12980_R030841*	fimH_ECO55CA74_24670_R030860*	fimI_O3O_24545_R030739	-	agn43_ECO26_2901_R031342*	-	-	ehaB_ECO103_0349_R033500*	-	-	espL1_ECSP_2287_R032263*	-	-
ZJ1334	cfaA_APECO78_19305_R032118	cfaB_EcE24377A_3564_R032128	cfaC_O3M_03520_R032135*	cfaD_ECO26_4197_R032146*?	ecpA_APECO78_04995_R031929	ecpB_b0292_R014195*	ecpC_ECO26_0326_R031968*	ecpD_O3M_20030_R031997*	ecpE_APECO78_04975_R032041*	ecpR_EcE24377A_0304_R031896*	eaeH_Z0375_R032047*	-	-	-	-	-	-	-	-	-	-	-	-	-	-	-	-	-	-	-	fimA_ECNA114_4559_R030719*	fimB_LF82_0659_R030685*	fimC_ECNA114_4561_R030765*	fimD_O3K_12970_R030786*	fimE_ECO111_5167_R030694*	fimF_APECO78_02730_R030826	fimG_O3K_12980_R030841	fimH_ECO55CA74_24670_R030860*	fimI_ETEC_4627_R030746*	-	-	-	ehaA_ECO26_0349_R033487*	ehaB_EcE24377A_0396_R033507*?	-	-	-	-	-
ZJ1336	-	-	-	-	ecpA_EC042_0322_R031918*	ecpB_ECUMN_0326_R031950*	ecpC_APECO1_1706_R014208*	ecpD_ECO103_0267_R031995*	ecpE_EC042_0318_R032029*	ecpR_ECUMN_0328_R031895	eaeH_ECNA114_0287_R032067*	-	papA_ECUMN_3339_R030648	papB_ECUMN_3340_R030654	papC_ECUMN_3337_R030634	papD_c5185_R008639*	papE_ECUMN_3333_R030607	papF_ECUMN_3332_R030599	papG_ECUMN_3331_R030592	papH_ECUMN_3338_R030641	papI_ECUMN_3341_R030661	papJ_ECUMN_3335_R030621	papK_ECUMN_3334_R030615	papX_ECUMN_3330_R030585	-	sfaC_ECP_0291_R008730*?	-	-	-	-	fimA_ECS88_4932_R030722*	fimB_LF82_0659_R030685*	fimC_ECS88_4934_R030768*	fimD_ECS88_4935_R030795*	fimE_ECS88_4931_R030701*	fimF_EcE24377A_4915_R030821	fimG_O3K_12980_R030841*	fimH_EcE24377A_4917_R030872	fimI_ECS88_4933_R030747*	-	agn43_O3O_21435_R031344*	cah_O3O_25300_R033524*	-	ehaB_EC042_0404_R033505*	air/eaeX_ECUMN_4186_R033442*	-	-	-	sat_ECUMN_3367_R031330
ZJ134	-	-	-	-	ecpA_EC55989_0297_R031917	ecpB_UMNK88_340_R031953	ecpC_UMNK88_339_R031981	ecpD_UMNK88_338_R032009	ecpE_UMNK88_337_R032037*	ecpR_b0294_R014181	eaeH_UMNK88_345_R032071*	-	-	-	-	-	-	-	-	-	-	-	-	-	-	-	-	-	-	-	fimA_ECO111_5168_R030715*	fimD_ECABU_c49540_R030790*	fimC_ECUMN_4923_R030766*	fimD_ECO26_5514_R030783*	fimE_ECO26_5510_R030695	fimF_ECO103_5099_R030808	fimG_O3K_12980_R030841*	fimH_ECO26_5517_R030866*	fimI_ECO26_5512_R030737*	aatA_APECO1_O1CoBM96_R033547*	-	cah_ETEC_2119_R033529*	-	-	-	-	espL1_ECH74115_2438_R032262*	-	-
ZJ1340	-	-	-	-	ecpA_b0293_R014188	ecpB_b0292_R014195*	ecpC_UMNK88_339_R031981*	ecpD_b0290_R014209	ecpE_ETEC_0348_R032036	ecpR_b0294_R014181*	eaeH_ETEC_0357_R032070*?	-	-	-	-	-	-	-	-	-	-	-	-	-	-	-	-	-	-	-	fimA_ECS88_4932_R030722*	fimB_ECNA114_4556_R030677*	fimC_ECS88_4934_R030768*	fimD_ECS88_4935_R030795*	fimE_ECS88_4931_R030701*	fimF_EcE24377A_4915_R030821*	fimG_O3K_12980_R030841*	fimH_EcE24377A_4917_R030872	fimI_ECS88_4933_R030747*	-	-	cah_ETEC_2119_R033529*	-	-	-	-	espL1_ECH74115_2438_R032262*	-	-
ZJ1347	-	-	-	-	ecpA_b0293_R014188	ecpB_APECO78_04990_R031957*	ecpC_UMNK88_339_R031981*	ecpD_b0290_R014209	ecpE_APECO78_04975_R032041*	ecpR_EcE24377A_0304_R031896	eaeH_APECO78_05030_R032074*	-	-	-	-	-	-	-	-	-	-	-	-	-	-	-	-	-	-	-	-	-	-	-	-	fimF_ECs5277_R008711*	fimG_O3K_12980_R030841*	fimH_G2583_5121_R030859*	-	-	-	cah_ECS88_4891_R033531*	-	-	-	-	espL1_G2583_2167_R032260*	-	-
ZJ1364	-	-	-	-	ecpA_b0293_R014188*	ecpB_b0292_R014195*	ecpC_UMNK88_339_R031981	ecpD_b0290_R014209*	ecpE_ETEC_0348_R032036	ecpR_b0294_R014181	eaeH_ETEC_0357_R032070*	-	-	-	-	-	-	-	-	-	-	-	-	-	-	-	-	-	-	-	fimA_ECO111_5168_R030715*	fimB_LF82_0659_R030685*	fimC_ECUMN_4923_R030766*	fimD_ECO26_5514_R030783*	fimE_ECO26_5510_R030695	fimF_ECO103_5099_R030808	fimG_ECO26_5516_R030838	fimH_ECO26_5517_R030866*	fimI_ECO26_5512_R030737*	-	-	-	-	-	-	-	espL1_ECSP_2287_R032263*	-	-
ZJ140	-	-	-	-	ecpA_b0293_R014188	ecpB_b0292_R014195	ecpC_UMNK88_339_R031981	ecpD_b0290_R014209	ecpE_ETEC_0348_R032036	ecpR_b0294_R014181*?	-	-	-	-	-	-	-	-	-	-	-	-	-	-	-	-	-	-	-	-	fimA_ECO26_5511_R030716	fimB_LF82_0659_R030685*?	fimC_ECO26_5513_R030762	fimD_ECO26_5514_R030783*	fimE_ECO26_5510_R030695	fimF_EC042_1636_R030815*	fimG_O3K_12980_R030841*	fimH_ECO26_5517_R030866*	fimI_ECO26_5512_R030737	-	-	-	-	-	-	-	espL1_Z2749_R032258*?	-	-
ZJ1432	-	-	-	-	ecpA_APECO78_04995_R031929	ecpB_b0292_R014195*	ecpC_UMNK88_339_R031981*	ecpD_UMNK88_338_R032009*	ecpE_UMNK88_337_R032037*	ecpR_EcE24377A_0304_R031896	eaeH_APECO78_05030_R032074*	-	-	-	-	-	-	-	-	-	-	-	-	-	-	-	-	-	-	-	fimA_ECO111_5168_R030715*	fimB_LF82_0659_R030685*	fimC_ECUMN_4923_R030766*	fimD_ECUMN_4924_R030793*	fimE_ECO26_5510_R030695	fimF_O3M_12930_R030811*	fimG_O3K_12980_R030841*	fimH_ECO26_5517_R030866*	fimI_ECO26_5512_R030737*	-	-	cah_EcE24377A_3347_R033527*	-	ehaB_UMNK88_421_R033508*	-	-	espL1_ECH74115_2438_R032262*	-	-
ZJ148	cfaA_EC55989_3511_R032114	cfaB_EcE24377A_3564_R032128	cfaC_EcE24377A_3563_R032140*	cfaD_EcE24377A_3562_R032152	ecpA_b0293_R014188*	ecpB_b0292_R014195*	ecpC_EcE24377A_0301_R031979*	ecpD_EcE24377A_0300_R032007*	ecpE_APECO78_04975_R032041*	ecpR_O3O_05270_R031887	eaeH_Z0375_R032047*	-	-	-	-	-	-	-	-	-	-	-	-	-	-	-	-	-	-	-	fimA_E2348C_4621_R030708	fimB_i02_4909_R030676*	fimC_ECP_4651_R008699	fimD_c5396_R008705*	fimE_ECP_4647_R008678*	fimF_EC042_1636_R030815*	fimG_O3K_12980_R030841*	fimH_c5400_R008726*	fimI_O3O_24545_R030739	-	-	-	-	-	-	-	-	-	-
ZJ1605	cfaA_ECO111_3919_R032109	cfaB_EcE24377A_3564_R032128	cfaC_EcE24377A_3563_R032140*	cfaD_EcE24377A_3562_R032152*	-	-	-	-	-	-	eaeH_Z0375_R032047*	-	-	-	-	-	-	-	-	-	-	-	-	-	-	-	-	-	-	-	-	-	-	fimD_O3K_12970_R030786*	-	fimF_ECIAI39_4791_R030816*	fimG_O3K_12980_R030841	fimH_ECO111_5176_R030865*	-	-	agn43_ECO26_2901_R031342*	-	ehaA_EcE24377A_0332_R033493*	ehaB_EC55989_0378_R033504*	-	-	-	-	-
ZJ161	-	-	-	-	ecpA_b0293_R014188	ecpB_APECO78_04990_R031957*	ecpC_EC042_0320_R031973*	ecpD_b0290_R014209	ecpE_UMNK88_337_R032037*	ecpR_b0294_R014181	eaeH_APECO78_05030_R032074*	-	-	-	-	-	-	-	-	-	-	-	-	papX_ECS88_4713_R030586?	-	-	-	-	-	-	-	-	-	-	-	fimF_O3M_12930_R030811*	-	-	-	-	-	cah_ETEC_2119_R033529*	-	ehaB_EcE24377A_0396_R033507*?	-	-	espL1_ECO55CA74_10395_R032261*	-	-
ZJ162	cfaA_EC55989_3511_R032114*	cfaB_EcE24377A_3564_R032128	cfaC_O3M_03520_R032135*	cfaD_EcE24377A_3562_R032152	ecpA_APECO78_04995_R031929	ecpB_b0292_R014195	ecpC_O3O_05255_R031970*	ecpD_O3M_20030_R031997	ecpE_APECO78_04975_R032041	ecpR_EcE24377A_0304_R031896	eaeH_APECO78_05030_R032074*	-	-	-	-	-	-	-	-	-	-	-	-	-	-	-	-	-	-	-	fimA_APECO78_02710_R030725*	fimB_LF82_0659_R030685*	fimC_ECO111_5170_R030761	fimD_ECO111_5171_R030782*?	fimE_ECO111_5167_R030694	fimF_APECO78_02730_R030826*	fimG_O3K_12980_R030841*	fimH_ECO55CA74_24670_R030860*	fimI_O3O_24545_R030739*	-	-	cah_EC042_4803_R033526*	-	ehaB_EC55989_0378_R033504*	-	-	espL1_ECSP_2287_R032263*	-	-
ZJ1635	-	-	-	-	ecpA_b0293_R014188	-	-	-	-	ecpR_b0294_R014181	eaeH_ETEC_0357_R032070*	-	-	-	-	-	-	-	-	-	-	-	-	-	-	-	-	-	-	-	fimA_ECS88_4932_R030722*	fimB_ECP_4646_R008671*	fimC_ECS88_4934_R030768*	fimD_ECS88_4935_R030795*	fimE_ECS88_4931_R030701*	fimF_EcE24377A_4915_R030821*	fimG_EcE24377A_4916_R030849	fimH_EcE24377A_4917_R030872	fimI_ECS88_4933_R030747*	-	-	-	-	ehaB_EcE24377A_0396_R033507*?	-	-	-	pet_O3O_02375_R033437*?	-
ZJ1653	-	-	-	-	ecpA_EC55989_0297_R031917	ecpB_b0292_R014195	ecpC_UMNK88_339_R031981	ecpD_b0290_R014209	ecpE_ETEC_0348_R032036	ecpR_b0294_R014181*?	eaeH_ETEC_0357_R032070*?	-	-	-	-	-	-	-	-	-	-	-	-	-	-	-	-	-	-	-	fimA_ECS88_4932_R030722*	fimD_ECABU_c49540_R030790*	fimC_ECS88_4934_R030768*	fimD_ECO55CA74_24655_R030777*	fimE_ECS88_4931_R030701*	fimF_ECs5277_R008711*	fimG_APECO78_02735_R030854*	fimH_ECO55CA74_24670_R030860*	fimI_G2583_5116_R030730*	-	-	-	-	-	-	-	-	-	-
ZJ167	-	-	-	-	ecpA_APECO78_04995_R031929	ecpB_b0292_R014195*	ecpC_UMNK88_339_R031981*	ecpD_UMNK88_338_R032009*	ecpE_UMNK88_337_R032037*	ecpR_EcE24377A_0304_R031896	-	-	-	-	-	-	-	-	-	-	-	-	-	-	-	-	-	-	-	-	fimA_ECO111_5168_R030715*	fimD_ECABU_c49540_R030790*	fimC_ECUMN_4923_R030766*	fimD_ECUMN_4924_R030793*	fimE_ECO26_5510_R030695	fimF_O3M_12930_R030811*	fimG_O3K_12980_R030841*	fimH_ECO26_5517_R030866*	fimI_ECO26_5512_R030737*	aatA_APECO1_O1CoBM96_R033547*	-	-	-	ehaB_UMNK88_421_R033508*	-	-	espL1_ECO55CA74_10395_R032261*	-	-
ZJ1682	-	-	-	-	ecpA_b0293_R014188*	ecpB_b0292_R014195	ecpC_UMNK88_339_R031981	ecpD_b0290_R014209	ecpE_ETEC_0348_R032036	ecpR_b0294_R014181	eaeH_ETEC_0357_R032070*	-	-	-	-	-	-	-	-	-	-	-	-	-	-	-	-	-	-	-	fimA_ECS88_4932_R030722*	fimB_ECNA114_4556_R030677	fimC_ECS88_4934_R030768*	fimD_ECO55CA74_24655_R030777*	fimE_ECS88_4931_R030701*	fimF_ECs5277_R008711*	fimG_O3K_12980_R030841*	fimH_G2583_5121_R030859*	fimI_G2583_5116_R030730*	-	agn43_ECO26_2901_R031342*	-	-	-	-	-	espL1_ECH74115_2438_R032262*	-	-
ZJ1794	-	-	-	-	-	-	-	-	-	-	-	-	-	-	-	-	-	-	-	-	-	-	-	-	-	-	-	-	-	-	fimA_ECS88_4932_R030722*	fimB_LF82_0659_R030685*	fimC_ECS88_4934_R030768*	fimD_ECS88_4935_R030795*	fimE_ECS88_4931_R030701*	fimF_O3M_12930_R030811*	fimG_O3K_12980_R030841*	fimH_EcE24377A_4917_R030872*	fimI_ECS88_4933_R030747*	-	-	-	-	ehaB_UMNK88_421_R033508*	-	-	espL1_ECH74115_2438_R032262*	-	-
ZJ1906	cfaA_ECP_3189_R032107*	cfaB_ECP_3188_R032119*	cfaC_ECP_3186_R032131*	-	ecpA_CE10_0254_R031928*	ecpB_ECIAI39_0400_R031946*	ecpC_APECO1_1706_R014208*	ecpD_CE10_0251_R032012*	ecpE_ECO55CA74_01795_R032019*?	ecpR_ECIAI39_0398_R031891*	-	focH_ECABU_c12030_R030911*	-	-	-	-	-	-	-	-	papI_c5189_R008664*?	-	-	papX_UTI89_C4886_R008611*	sfaB_ECP_0292_R008732*	sfaC_ECOK1_1096_R030881*	sfaD_UTI89_C1110_R008737*	sfaE_UM146_12350_R030890*	sfaF_ECP_0296_R008740*	sfaG_UTI89_C1113_R008743*	fimA_ECUMN_4921_R030720*	fimD_ECABU_c49540_R030790*	fimC_UTI89_C5013_R008700*	fimD_c5396_R008705*	fimE_ECS88_4931_R030701*?	fimF_E2348C_4625_R030802*	fimG_EC55989_1635_R030842*	fimH_APECO1_2110_R008729*	fimI_UTI89_C5012_R008693*	-	-	cah_ECOK1_1125_R033532*	-	ehaB_APECO78_05365_R033512*?	air/eaeX_CE10_4300_R033443*	-	-	-	-
ZJ20	-	-	-	-	ecpA_EcE24377A_0303_R031923	ecpB_b0292_R014195*	ecpC_ECO26_0326_R031968*	ecpD_O3M_20030_R031997*	ecpE_APECO78_04975_R032041*	ecpR_O3O_05270_R031887*	eaeH_ECSP_0346_R032056*	-	-	-	-	-	-	-	-	-	-	-	-	-	-	-	-	-	-	-	fimA_ECS88_4932_R030722*	fimB_NRG857_21755_R030686*	fimC_CE10_5060_R030770	fimD_APECO78_02725_R030798*?	fimE_ECS88_4931_R030701*?	fimF_ECs5277_R008711*	fimG_O3K_12980_R030841	fimH_ECH74115_5826_R030861*	fimI_G2583_5116_R030730*	-	-	cah_EC042_4803_R033526*	ehaA_ECO26_0349_R033487*	ehaB_EcE24377A_0396_R033507*?	-	-	-	-	-
ZJ205	cfaA_ECIAI39_3594_R032115	cfaB_ECIAI39_3593_R032127	cfaC_ECIAI39_3592_R032139*	cfaD_ECIAI39_3591_R032151*	-	-	-	-	-	-	-	-	-	-	-	-	-	-	-	-	-	-	-	-	-	-	-	-	-	-	-	-	-	-	-	fimF_O3M_12930_R030811*	fimG_O3K_12980_R030841*	-	-	-	-	cah_EC042_4803_R033526*	-	-	-	-	espL1_ECH74115_2438_R032262*	-	-
ZJ206	cfaA_ECO111_3919_R032109	cfaB_EC55989_3510_R032126	cfaC_EcE24377A_3563_R032140	cfaD_EcE24377A_3562_R032152	-	ecpB_b0292_R014195*	ecpC_ECO26_0326_R031968*	ecpD_O3M_20030_R031997*	ecpE_APECO78_04975_R032041	-	eaeH_G2583_0397_R032053*	-	-	-	-	-	-	-	-	-	-	-	-	-	-	-	-	-	-	-	fimA_ECP_4649_R008685*	fimB_LF82_0659_R030685*	fimC_ECO111_5170_R030761*	fimD_O3K_12970_R030786*	fimE_ECS88_4931_R030701*?	fimF_b4318_R008709*	fimG_O3K_12980_R030841*	fimH_APECO78_02740_R030877*	fimI_ETEC_4627_R030746*	-	-	-	ehaA_EcE24377A_0332_R033493*	ehaB_UMNK88_421_R033508*	-	-	espL1_ECH74115_2438_R032262*	-	-
ZJ213	cfaA_ECO111_3919_R032109	cfaB_EC55989_3510_R032126	cfaC_O3M_03520_R032135	cfaD_O3O_22160_R032148	ecpA_APECO78_04995_R031929	ecpB_b0292_R014195	ecpC_O3O_05255_R031970*	ecpD_ECO26_0325_R031996	ecpE_APECO78_04975_R032041	ecpR_EcE24377A_0304_R031896	eaeH_APECO78_05030_R032074*	-	-	-	-	-	-	-	-	-	-	-	-	-	-	-	-	-	-	-	fimA_APECO78_02710_R030725*	fimB_LF82_0659_R030685*	fimC_ECO111_5170_R030761	fimD_ECO111_5171_R030782*?	fimE_ECO111_5167_R030694	fimF_APECO78_02730_R030826*	fimG_O3K_12980_R030841*	fimH_ECO55CA74_24670_R030860*	fimI_O3O_24545_R030739*	-	-	-	-	ehaB_EC55989_0378_R033504*	-	-	espL1_ECSP_2287_R032263*	-	-
ZJ235	-	-	-	-	ecpA_b0293_R014188	ecpB_b0292_R014195	ecpC_UMNK88_339_R031981*	ecpD_b0290_R014209	ecpE_ETEC_0348_R032036*	ecpR_b0294_R014181	eaeH_ETEC_0357_R032070*	-	-	-	-	-	-	-	-	-	-	-	-	-	-	-	-	-	-	-	fimA_ECS88_4932_R030722*	fimB_LF82_0659_R030685*	fimC_ECO26_5513_R030762	fimD_ECO26_5514_R030783	fimE_ECO26_5510_R030695	fimF_O3M_12930_R030811*	fimG_O3K_12980_R030841*	fimH_ECO26_5517_R030866*	fimI_ECO26_5512_R030737	-	-	cah_ECO103_4895_R033521*	-	-	-	-	espL1_ECSP_2287_R032263*	-	-
ZJ2431	-	-	-	-	ecpA_b0293_R014188	ecpB_b0292_R014195	ecpC_UMNK88_339_R031981	ecpD_b0290_R014209	ecpE_ETEC_0348_R032036	ecpR_b0294_R014181	eaeH_ETEC_0357_R032070*	-	-	-	-	-	-	-	-	-	-	-	-	-	-	-	-	-	-	-	-	-	-	-	-	fimF_O3M_12930_R030811*	fimG_O3K_12980_R030841*	-	-	-	-	cah_EC042_4803_R033526*	-	ehaB_EcE24377A_0396_R033507*?	-	-	espL1_ECH74115_2438_R032262*	-	-
ZJ250	cfaA_EC55989_3511_R032114*	cfaB_EC55989_3510_R032126	cfaC_EcE24377A_3563_R032140	cfaD_EcE24377A_3562_R032152	ecpA_EC55989_0297_R031917	ecpB_b0292_R014195*	ecpC_ECO26_0326_R031968*	ecpD_O3M_20030_R031997*	ecpE_APECO78_04975_R032041*	ecpR_O3O_05270_R031887	eaeH_ECSP_0346_R032056*	-	-	-	-	-	-	-	-	-	-	-	-	-	-	-	-	-	-	-	fimA_ECP_4649_R008685*	fimB_LF82_0659_R030685*	fimC_ECO26_5513_R030762*	fimD_APECO78_02725_R030798*	fimE_ECO111_5167_R030694	fimF_ECO111_5174_R030809*	fimG_O3K_12980_R030841*	fimH_ECO111_5176_R030865	fimI_ETEC_4627_R030746*	-	-	-	ehaA_EcE24377A_0332_R033493*	-	-	-	espL1_ECs2427_R032259*?	-	-
ZJ257	-	-	-	-	ecpA_b0293_R014188	ecpB_b0292_R014195	ecpC_UMNK88_339_R031981*	ecpD_b0290_R014209	ecpE_ETEC_0348_R032036	ecpR_b0294_R014181	eaeH_ETEC_0357_R032070*	-	-	-	-	-	-	-	-	-	-	-	-	-	-	-	-	-	-	-	fimA_ECUMN_4921_R030720*	fimB_ECO26_5509_R030674*	fimC_ECUMN_4923_R030766*	fimD_ECO26_5514_R030783*	fimE_ECO26_5510_R030695	fimF_ECO103_5099_R030808	fimG_O3K_12980_R030841*	fimH_ECO26_5517_R030866*	fimI_ECO26_5512_R030737*	aatA_APECO1_O1CoBM96_R033547*?	-	-	-	-	-	-	espL1_ECH74115_2438_R032262*	-	-
ZJ258	-	-	-	-	ecpA_b0293_R014188	ecpB_b0292_R014195	ecpC_UMNK88_339_R031981*	ecpD_b0290_R014209	ecpE_ETEC_0348_R032036	ecpR_b0294_R014181	eaeH_ETEC_0357_R032070*	-	-	-	-	-	-	-	-	-	-	-	-	-	-	-	-	-	-	-	fimA_ECO111_5168_R030715*	fimB_ECO26_5509_R030674*	fimC_ECUMN_4923_R030766*	fimD_ECO26_5514_R030783*	fimE_ECO26_5510_R030695	fimF_ECO103_5099_R030808	fimG_O3K_12980_R030841*	fimH_ECO26_5517_R030866*	fimI_ECO26_5512_R030737*	aatA_APECO1_O1CoBM96_R033547*	-	-	-	-	-	-	espL1_ECH74115_2438_R032262*	-	-
ZJ26	-	-	-	-	ecpA_ECNA114_0280_R031921	ecpB_ECNA114_0279_R031949	ecpC_ECNA114_0278_R031977	ecpD_ECNA114_0277_R032005	ecpE_ECNA114_0276_R032033	ecpR_ECNA114_0281_R031894	eaeH_ECNA114_0287_R032067*	-	-	-	-	-	-	-	-	-	-	-	-	-	-	-	-	-	-	-	fimA_c5393_R008684*	fimB_ECNA114_4556_R030677	fimC_UTI89_C5013_R008700*	fimD_UM146_22275_R030799*	fimE_UTI89_C5010_R008679	fimF_E2348C_4625_R030802*	fimG_O3K_12980_R030841*	fimH_NRG857_21795_R030880*	fimI_UTI89_C5012_R008693*?	aatA_APECO1_O1CoBM96_R033547	-	cah_ECO103_4895_R033521*	-	ehaB_ECOK1_0352_R033510*	-	espC_ECNA114_4310_R033477*	-	-	-
ZJ267	-	-	-	-	ecpA_b0293_R014188	ecpB_b0292_R014195	ecpC_UMNK88_339_R031981*	ecpD_b0290_R014209	ecpE_ETEC_0348_R032036	ecpR_b0294_R014181	-	-	-	-	-	-	-	-	-	-	-	-	-	-	-	-	-	-	-	-	fimA_ECS88_4932_R030722*	fimB_LF82_0659_R030685*	fimC_ECS88_4934_R030768*	fimD_ECS88_4935_R030795*	fimE_ECS88_4931_R030701*	fimF_ECS88_4936_R030823	fimG_O3K_12980_R030841*	fimH_EcE24377A_4917_R030872*	fimI_ECO55CA74_24645_R030731*	-	-	cah_O3O_25300_R033524*	-	ehaB_EcE24377A_0396_R033507*?	-	-	espL1_ECSP_2287_R032263*	-	-
ZJ275	-	-	-	-	ecpA_EC55989_0297_R031917	ecpB_b0292_R014195	ecpC_UMNK88_339_R031981	ecpD_b0290_R014209	ecpE_ETEC_0348_R032036	ecpR_b0294_R014181*	-	-	-	-	-	-	-	-	-	-	-	-	-	-	-	-	-	-	-	-	fimA_ECS88_4932_R030722*?	fimB_LF82_0659_R030685*	fimC_ECO26_5513_R030762	fimD_ECO26_5514_R030783*	fimE_ECO26_5510_R030695	fimF_EC042_1636_R030815*	fimG_O3K_12980_R030841*	fimH_ECO26_5517_R030866*	fimI_ECO26_5512_R030737*	-	-	-	-	-	-	-	espL1_ECH74115_2438_R032262*	-	-
ZJ276	-	-	-	-	ecpA_EC55989_0297_R031917	ecpB_b0292_R014195	ecpC_UMNK88_339_R031981	ecpD_b0290_R014209	ecpE_ETEC_0348_R032036	ecpR_b0294_R014181*	-	-	-	-	-	-	-	-	-	-	-	-	-	-	-	-	-	-	-	-	fimA_ECO26_5511_R030716	fimB_E2348C_4619_R030666*	fimC_ECO26_5513_R030762	fimD_ECO26_5514_R030783*	fimE_ECO26_5510_R030695	fimF_EC042_1636_R030815*	fimG_O3K_12980_R030841*	fimH_ECO103_5101_R030864*	fimI_ECO26_5512_R030737*	-	-	-	-	-	-	-	espL1_ECH74115_2438_R032262*	-	-
ZJ28	-	-	-	-	ecpA_UMNK88_341_R031925	ecpB_b0292_R014195	ecpC_b0291_R014202	ecpD_b0290_R014209	ecpE_ETEC_0348_R032036	ecpR_b0294_R014181	eaeH_ETEC_0357_R032070*	-	-	-	-	-	-	-	-	-	-	-	-	-	-	-	-	-	-	-	fimA_ECS88_4932_R030722*	fimD_ECABU_c49540_R030790*	fimC_ECO26_5513_R030762	fimD_ECO26_5514_R030783	fimE_ECO26_5510_R030695	fimF_O3M_12930_R030811*	fimG_O3K_12980_R030841*	fimH_ECO26_5517_R030866*	fimI_ECO26_5512_R030737	-	-	cah_ETEC_2119_R033529*	-	ehaB_EcE24377A_0396_R033507*?	-	-	espL1_ECH74115_2438_R032262*	-	-
ZJ29	-	-	-	-	ecpA_b0293_R014188	ecpB_b0292_R014195	ecpC_UMNK88_339_R031981	ecpD_b0290_R014209	ecpE_ETEC_0348_R032036	ecpR_b0294_R014181*	-	-	-	-	-	-	-	-	-	-	-	-	-	-	-	-	-	-	-	-	fimA_E2348C_4621_R030708*	fimD_ECABU_c49540_R030790*	fimC_ECUMN_4923_R030766*	fimD_G2583_5118_R030776*	fimE_ETEC_4625_R030700*	fimF_ECNA114_4563_R030819*	fimG_O3K_12980_R030841*	fimH_ECO55CA74_24670_R030860*	fimI_ECO111_5169_R030736*	-	-	-	-	ehaB_ECO103_0349_R033500*	-	-	espL1_ECH74115_2438_R032262*	-	-
ZJ292	cfaA_ECO111_3919_R032109	cfaB_O3M_03515_R032123	cfaC_ECO103_3840_R032132*	cfaD_EcE24377A_3562_R032152*	ecpA_APECO78_04995_R031929	ecpB_b0292_R014195*	ecpC_APECO78_04985_R031985*	ecpD_ECO26_0325_R031996*	ecpE_ETEC_0348_R032036*	ecpR_EcE24377A_0304_R031896*	eaeH_ECO103_0275_R032058*	-	-	-	-	-	-	-	-	-	-	-	-	-	-	-	-	-	-	-	fimA_ETEC_4626_R030721*	fimB_LF82_0659_R030685*	fimC_ECO111_5170_R030761	fimD_APECO78_02725_R030798*	fimE_ECO111_5167_R030694	fimF_APECO78_02730_R030826*	fimG_O3K_12980_R030841*	fimH_NRG857_21795_R030880*	fimI_G2583_5116_R030730*	-	-	-	ehaA_EC55989_0317_R033491*	ehaB_EcE24377A_0396_R033507*?	-	-	espL1_ECSP_2287_R032263*	-	-
ZJ2922	cfaA_ECP_3189_R032107*	cfaB_ECP_3188_R032119*	cfaC_ECP_3186_R032131*	-	ecpA_ECUMN_0327_R031922*	ecpB_ECIAI39_0400_R031946*	ecpC_ECIAI39_0401_R031974*	ecpD_ECNA114_0277_R032005*	ecpE_ECSP_0326_R032021*?	ecpR_ECIAI39_0398_R031891*	-	-	-	-	-	-	-	-	-	-	-	-	-	papX_ECABU_c32610_R030583*	-	-	-	-	-	-	fimA_ECP_4649_R008685*	fimB_LF82_0659_R030685*	fimC_ECUMN_4923_R030766*	fimD_CE10_5061_R030797*	fimE_ECS88_4931_R030701*?	fimF_E2348C_4625_R030802*	fimG_O3K_12980_R030841*	fimH_APECO1_2110_R008729*	fimI_i02_4912_R030743*	aatA_APECO1_O1CoBM96_R033547*	-	-	-	ehaB_CE10_0335_R033511*	air/eaeX_ECUMN_4186_R033442*	-	-	-	-
ZJ294	cfaA_ECIAI39_3594_R032115	cfaB_ECIAI39_3593_R032127	cfaC_ECIAI39_3592_R032139*	cfaD_ECIAI39_3591_R032151*	-	-	-	-	-	-	-	-	-	-	-	-	-	-	-	-	-	-	-	-	-	-	-	-	-	-	fimA_ECS88_4932_R030722*	fimB_LF82_0659_R030685*?	fimC_ECS88_4934_R030768*	fimD_ECS88_4935_R030795*	fimE_ECS88_4931_R030701	fimF_ECS88_4936_R030823	fimG_O3K_12980_R030841*?	fimH_ECS88_4938_R030874	fimI_ECS88_4933_R030747*	-	-	-	-	ehaB_EcE24377A_0396_R033507*?	-	-	espL1_ECO55CA74_10395_R032261*	-	-
ZJ296	cfaA_ECO111_3919_R032109*	cfaB_EcE24377A_3564_R032128	cfaC_EcE24377A_3563_R032140	cfaD_APECO78_19275_R032154	-	-	-	-	-	-	eaeH_ECSP_0346_R032056*	-	-	-	-	-	-	-	-	-	-	-	-	-	-	-	-	-	-	-	fimA_ECP_4649_R008685*	fimB_LF82_0659_R030685*	fimC_ECO26_5513_R030762*	fimD_APECO78_02725_R030798*	fimE_ECO111_5167_R030694	fimF_ECO111_5174_R030809	fimG_O3K_12980_R030841*	fimH_ECO111_5176_R030865	fimI_ETEC_4627_R030746*	-	agn43_ECO26_2901_R031342*	cah_O3O_25300_R033524*	ehaA_EcE24377A_0332_R033493*	-	-	-	-	-	-
ZJ299	cfaA_ECO111_3919_R032109*	cfaB_ECO111_3918_R032121	cfaC_ECO103_3840_R032132*	cfaD_ECO103_3839_R032144	ecpA_APECO78_04995_R031929	ecpB_b0292_R014195	ecpC_O3O_05255_R031970*	ecpD_O3M_20030_R031997*	ecpE_APECO78_04975_R032041	ecpR_EcE24377A_0304_R031896*	eaeH_G2583_0397_R032053*	-	-	-	-	-	-	-	-	-	-	-	-	-	-	-	-	-	-	-	fimA_ECNA114_4559_R030719*	fimB_LF82_0659_R030685*	fimC_ECO111_5170_R030761	fimD_O3K_12970_R030786*	fimE_ECO103_5094_R030693	fimF_APECO78_02730_R030826	fimG_O3K_12980_R030841*	fimH_APECO78_02740_R030877*	fimI_G2583_5116_R030730*	-	-	-	ehaA_ECO103_0292_R033485*	ehaB_NRG857_01740_R033514*	-	-	espL1_ECSP_2287_R032263*?	-	-
ZJ315	cfaA_EcE24377A_3565_R032116	cfaB_EC55989_3510_R032126*	cfaC_EcE24377A_3563_R032140*	cfaD_EcE24377A_3562_R032152*	ecpA_b0293_R014188	ecpB_O3O_05260_R031942*	ecpC_ECO26_0326_R031968*	ecpD_O3M_20030_R031997	ecpE_APECO78_04975_R032041	ecpR_O3O_05270_R031887*	eaeH_ECO103_0275_R032058*	-	-	-	-	-	-	-	-	-	-	-	-	-	-	-	-	-	-	-	fimA_ECS88_4932_R030722*	fimB_LF82_0659_R030685*	fimC_ECUMN_4923_R030766*	fimD_APECO78_02725_R030798*	fimE_ECS88_4931_R030701*?	fimF_EC042_1636_R030815*	fimG_O3K_12980_R030841*	fimH_b4320_R008723*	fimI_CE10_5059_R030749*	-	-	-	ehaA_EcE24377A_0332_R033493*	-	-	-	-	-	-
ZJ325	-	-	-	-	ecpA_APECO78_04995_R031929	ecpB_APECO78_04990_R031957*	ecpC_UMNK88_339_R031981*	ecpD_b0290_R014209*	ecpE_UMNK88_337_R032037*	ecpR_EcE24377A_0304_R031896*	-	-	-	-	-	-	-	-	-	-	-	-	-	-	-	-	-	-	-	-	-	-	-	-	-	-	fimG_ECO111_5175_R030837*?	fimH_ECO103_5101_R030864*	-	-	-	-	-	ehaB_NRG857_01740_R033514*	-	-	-	-	-
ZJ33	cfaA_EcE24377A_3565_R032116*	cfaB_EC55989_3510_R032126	cfaC_O3M_03520_R032135*	cfaD_EcE24377A_3562_R032152	ecpA_APECO78_04995_R031929	ecpB_b0292_R014195*	ecpC_ECO26_0326_R031968*	ecpD_b0290_R014209*	ecpE_APECO78_04975_R032041*	ecpR_EcE24377A_0304_R031896*	eaeH_G2583_0397_R032053*	-	-	papB_ECS88_3266_R030655	-	-	-	-	-	-	papI_APECO1_3517_R008666*	-	-	-	-	sfaC_ECP_0291_R008730*?	-	-	-	-	fimA_ECS88_4932_R030722*	fimB_ECP_4646_R008671*	fimC_ECUMN_4923_R030766*	fimD_CE10_5061_R030797*	fimE_ECO103_5094_R030693	fimF_b4318_R008709*	fimG_O3K_12980_R030841	fimH_APECO78_02740_R030877*	fimI_ETEC_4627_R030746*	-	-	cah_EcE24377A_3347_R033527*	-	ehaB_EcE24377A_0396_R033507*?	-	-	-	-	-
ZJ338	cfaA_ECO111_3919_R032109*	cfaB_ECO111_3918_R032121	cfaC_EcE24377A_3563_R032140	cfaD_EcE24377A_3562_R032152	ecpA_b0293_R014188	ecpB_b0292_R014195*	ecpC_ECO26_0326_R031968*	ecpD_O3M_20030_R031997*	ecpE_APECO78_04975_R032041*	ecpR_O3O_05270_R031887	eaeH_Z0375_R032047*	-	-	-	-	-	-	-	-	-	-	-	-	-	-	-	-	-	-	-	fimA_ECP_4649_R008685*	fimB_LF82_0659_R030685*	fimC_ECO26_5513_R030762*	fimD_EC55989_1637_R030787*	fimE_ECO111_5167_R030694	fimF_ECIAI39_4791_R030816	fimG_O3K_12980_R030841*	fimH_ECO111_5176_R030865	fimI_O3O_24545_R030739	-	-	-	ehaA_EcE24377A_0332_R033493*	-	-	-	-	-	-
ZJ346	cfaA_EC55989_3511_R032114*	cfaB_APECO78_19300_R032130	cfaC_APECO78_19295_R032142*?	cfaD_EcE24377A_3562_R032152	ecpA_APECO78_04995_R031929	ecpB_APECO78_04990_R031957	ecpC_APECO78_04985_R031985	ecpD_APECO78_04980_R032013	ecpE_EC55989_0293_R032028*	ecpR_EcE24377A_0304_R031896	eaeH_APECO78_05030_R032074*	-	-	-	-	-	-	-	-	-	-	-	-	-	-	-	-	-	-	-	fimA_ECO26_5511_R030716*	fimB_LF82_0659_R030685*	fimC_ECUMN_4923_R030766	fimD_O3K_12970_R030786*	fimE_ECUMN_4920_R030699	fimF_b4318_R008709	fimG_b4319_R008716	fimH_b4320_R008723*	fimI_b4315_R008688	-	-	cah_ECO103_4895_R033521*	-	ehaB_APECO78_05365_R033512*	-	-	espL1_ECH74115_2438_R032262*	-	-
ZJ378	cfaA_ECO111_3919_R032109*	cfaB_ECO111_3918_R032121	cfaC_EcE24377A_3563_R032140*	cfaD_ECO26_4197_R032146*?	ecpA_EcE24377A_0303_R031923	ecpB_b0292_R014195*	ecpC_ECO26_0326_R031968*	ecpD_O3M_20030_R031997*	ecpE_APECO78_04975_R032041*	ecpR_EcE24377A_0304_R031896*	eaeH_EcE24377A_0312_R032069*	-	-	-	-	-	-	-	-	-	-	-	-	-	-	-	-	-	-	-	fimA_ECO103_5095_R030714*	fimB_NRG857_21755_R030686*	fimC_ECO26_5513_R030762*	fimD_EC55989_1637_R030787*	fimE_ECO111_5167_R030694*	fimF_APECO78_02730_R030826	fimG_O3K_12980_R030841	fimH_APECO78_02740_R030877*	fimI_ETEC_4627_R030746*	-	-	cah_EcE24377A_3347_R033527*	ehaA_ECO26_0349_R033487*	ehaB_EcE24377A_0396_R033507*?	-	-	-	-	-
ZJ3903	cfaA_ECP_3189_R032107*	cfaB_ECP_3188_R032119*	cfaC_ECP_3186_R032131*	cfaD_EcE24377A_3562_R032152*?	ecpA_CE10_0254_R031928*	ecpB_ECIAI39_0400_R031946*	ecpC_ECP_0354_R014206*	ecpD_ECNA114_0277_R032005*	ecpE_ECIAI39_0403_R032030*	ecpR_ECIAI39_0398_R031891*	eaeH_EcE24377A_0312_R032069*	-	-	-	-	-	-	-	-	-	-	-	-	papX_ECS88_4713_R030586	-	-	-	-	-	-	fimA_ECO26_5511_R030716*?	fimD_ECABU_c49540_R030790*?	fimC_ECO26_5513_R030762*?	fimD_EC042_1637_R030788*	-	fimF_EC042_1636_R030815*	fimG_O3K_12980_R030841*	-	-	-	-	cah_EC042_4803_R033526*	-	ehaB_UMNK88_421_R033508*	air/eaeX_ECUMN_4186_R033442*	-	espL1_ECs2427_R032259*	-	-
ZJ3909	cfaA_EC55989_3511_R032114	cfaB_APECO78_19300_R032130	cfaC_APECO78_19295_R032142*?	cfaD_EcE24377A_3562_R032152	ecpA_APECO78_04995_R031929	ecpB_APECO78_04990_R031957	ecpC_APECO78_04985_R031985	ecpD_APECO78_04980_R032013	ecpE_EC55989_0293_R032028	ecpR_EcE24377A_0304_R031896	eaeH_APECO78_05030_R032074*	-	-	-	-	-	-	-	-	-	-	-	-	-	-	-	-	-	-	-	fimA_ECO26_5511_R030716	fimB_LF82_0659_R030685*	fimC_ECO26_5513_R030762	fimD_O3K_12970_R030786*	fimE_ECO26_5510_R030695	fimF_ECO103_5099_R030808	fimG_O3K_12980_R030841*	fimH_ECO26_5517_R030866*	fimI_ECO26_5512_R030737	-	-	cah_EC042_4803_R033526*	-	ehaB_ECOK1_0352_R033510*	-	-	espL1_ECO55CA74_10395_R032261*	-	-
ZJ3920	cfaA_ECO111_3919_R032109	cfaB_ECO111_3918_R032121	cfaC_O3M_03520_R032135*	cfaD_ECO26_4197_R032146*?	ecpA_ECABU_c03790_R031919	ecpB_UM146_15885_R031958	ecpC_APECO1_1706_R014208*	ecpD_ECS88_0287_R032010*	ecpE_UTI89_C0305_R014221	ecpR_APECO1_1703_R014187*	eaeH_APECO1_1694_R032050	-	papA_ECS88_3265_R030649*	papB_ECS88_3266_R030655	papC_ECS88_3263_R030635*	papD_ECS88_3262_R030628	papE_c5181_R008624*	papF_ECS88_3258_R030600	papG_APECO1_3527_R008617	papH_ECS88_3264_R030642	papI_APECO1_3517_R008666	papJ_APECO1_3523_R008637	papK_APECO1_3524_R008632	papX_ECS88_4713_R030586	-	sfaC_ECP_0291_R008730*?	-	-	-	-	fimA_ECOK1_4812_R030723*	fimB_ECNA114_4556_R030677	fimC_ECUMN_4923_R030766	fimD_ECUMN_4924_R030793	fimE_ECUMN_4920_R030699	fimF_ECUMN_4925_R030820	fimG_O3K_12980_R030841*	fimH_b4320_R008723	fimI_APECO1_2115_R008694*	-	-	cah_EC042_4803_R033526*	-	ehaB_ECOK1_0352_R033510	-	-	-	-	-
ZJ393	-	-	-	-	ecpA_b0293_R014188*	ecpB_b0292_R014195	ecpC_UMNK88_339_R031981*	ecpD_b0290_R014209	ecpE_UMNK88_337_R032037*	ecpR_b0294_R014181	-	-	-	-	-	-	-	-	-	-	-	-	-	-	-	-	-	-	-	-	-	fimD_ECABU_c49540_R030790*	-	-	-	fimF_ETEC_4630_R030822	fimG_O3K_12980_R030841*	fimH_ETEC_4632_R030873?	-	aatA_APECO1_O1CoBM96_R033547*	-	cah_ECO55CA74_17450_R033517*?	-	ehaB_ECO103_0349_R033500*	-	-	espL1_ECO55CA74_10395_R032261*	-	-
ZJ3951	-	-	-	-	ecpA_UMNK88_341_R031925	ecpB_b0292_R014195	ecpC_UMNK88_339_R031981	ecpD_b0290_R014209*	ecpE_ETEC_0348_R032036*	ecpR_b0294_R014181*	-	-	-	-	-	-	-	-	-	-	-	-	-	-	-	-	-	-	-	-	-	-	-	-	-	fimF_EC55989_1636_R030814*	fimG_O3K_12980_R030841*	-	-	-	-	-	-	ehaB_EcE24377A_0396_R033507*?	-	-	espL1_ECH74115_2438_R032262*	-	-
ZJ3955	cfaA_ECP_3189_R032107*	cfaB_ECP_3188_R032119*	cfaC_ECP_3186_R032131*	-	ecpA_CE10_0254_R031928*	ecpB_ECIAI39_0400_R031946*	ecpC_APECO1_1706_R014208*	ecpD_CE10_0251_R032012*	ecpE_ECO55CA74_01795_R032019*?	ecpR_ECIAI39_0398_R031891*	eaeH_ECNA114_0287_R032067*	-	-	papB_ECS88_3266_R030655	-	-	-	-	-	-	papI_APECO1_3517_R008666*	-	-	-	-	sfaC_ECP_0291_R008730*?	-	-	-	-	fimA_ECUMN_4921_R030720*	fimB_LF82_0659_R030685*	fimC_UTI89_C5013_R008700*	fimD_c5396_R008705*	fimE_ECS88_4931_R030701*?	fimF_E2348C_4625_R030802*	fimG_O3K_12980_R030841*	fimH_APECO1_2110_R008729*	fimI_UTI89_C5012_R008693*	-	-	cah_ECS88_4891_R033531*	-	ehaB_APECO78_05365_R033512*?	air/eaeX_ECUMN_4186_R033442*	-	espL1_ECs2427_R032259*	-	-
ZJ40	-	-	-	-	ecpA_EC55989_0297_R031917*	ecpB_b0292_R014195	ecpC_UMNK88_339_R031981*	ecpD_b0290_R014209	ecpE_UMNK88_337_R032037*	ecpR_b0294_R014181	eaeH_ETEC_0357_R032070*	-	-	-	-	-	-	-	-	-	-	-	-	-	-	-	-	-	-	-	-	-	-	-	-	fimF_O3M_12930_R030811*	fimG_O3K_12980_R030841*	-	-	-	-	-	-	-	-	-	espL1_ECH74115_2438_R032262*	-	-
ZJ487	cfaA_EC55989_3511_R032114	cfaB_APECO78_19300_R032130	cfaC_APECO78_19295_R032142*?	cfaD_EcE24377A_3562_R032152	ecpA_APECO78_04995_R031929	ecpB_APECO78_04990_R031957	ecpC_APECO78_04985_R031985	ecpD_ECO26_0325_R031996	ecpE_APECO78_04975_R032041*	ecpR_EcE24377A_0304_R031896	eaeH_APECO78_05030_R032074*	-	-	-	-	-	-	-	-	-	-	-	-	-	-	-	-	-	-	-	fimA_ECUMN_4921_R030720	fimB_LF82_0659_R030685*	fimC_ECUMN_4923_R030766*	fimD_EC55989_1637_R030787*	fimE_ECUMN_4920_R030699	fimF_EC042_1636_R030815*	fimG_O3K_12980_R030841*	fimH_b4320_R008723*	fimI_b4315_R008688	-	-	-	-	ehaB_APECO78_05365_R033512*	-	-	espL1_ECH74115_2438_R032262*	-	-
ZJ48	cfaA_ECO111_3919_R032109	cfaB_EcE24377A_3564_R032128	cfaC_EC55989_3509_R032138*	cfaD_EcE24377A_3562_R032152*	ecpA_ECABU_c03790_R031919	ecpB_UTI89_C0308_R014200	ecpC_APECO1_1706_R014208*	ecpD_ECS88_0287_R032010*	ecpE_UM146_15900_R032042	ecpR_APECO1_1703_R014187*	eaeH_APECO1_1694_R032050	-	papA_ECS88_3265_R030649	papB_ECS88_3266_R030655	papC_ECS88_3263_R030635*	papD_ECS88_3262_R030628*	papE_c5181_R008624*?	papF_ECS88_3258_R030600	papG_APECO1_3527_R008617	papH_ECIAI39_4588_R030638*?	papI_APECO1_3517_R008666	papJ_APECO1_3523_R008637	papK_APECO1_3524_R008632	papX_ECS88_4713_R030586	-	sfaC_ECP_0291_R008730*	-	-	-	-	fimA_ECOK1_4812_R030723*	fimB_ECNA114_4556_R030677	fimC_ECUMN_4923_R030766	fimD_ECUMN_4924_R030793	fimE_ECUMN_4920_R030699	fimF_ECUMN_4925_R030820	fimG_EC55989_1635_R030842*	fimH_b4320_R008723	fimI_APECO1_2115_R008694*	-	-	cah_O3O_25300_R033524*	-	ehaB_ECOK1_0352_R033510	-	-	-	-	-
ZJ49	cfaA_EC55989_3511_R032114	cfaB_ECO103_3841_R032120	cfaC_EC55989_3509_R032138*	cfaD_ECO26_4197_R032146*?	ecpA_ECABU_c03790_R031919	ecpB_UM146_15885_R031958	ecpC_APECO1_1706_R014208*	ecpD_ECS88_0287_R032010*	ecpE_UTI89_C0305_R014221	ecpR_APECO1_1703_R014187*	eaeH_APECO1_1694_R032050	-	papA_ECS88_3265_R030649*	papB_ECS88_3266_R030655	papC_ECS88_3263_R030635*	papD_ECS88_3262_R030628	papE_c5181_R008624*?	papF_ECS88_3258_R030600	papG_APECO1_3527_R008617	papH_ECS88_3264_R030642	papI_APECO1_3517_R008666	papJ_APECO1_3523_R008637	papK_APECO1_3524_R008632	papX_ECS88_4713_R030586	-	sfaC_ECP_0291_R008730*	-	-	-	-	fimA_ECOK1_4812_R030723	fimB_ECNA114_4556_R030677	fimC_ECUMN_4923_R030766	fimD_ECUMN_4924_R030793	fimE_ECUMN_4920_R030699	fimF_ECUMN_4925_R030820	fimG_O3K_12980_R030841*	fimH_b4320_R008723	fimI_APECO1_2115_R008694*	-	-	cah_O3O_25300_R033524*	-	ehaB_ECOK1_0352_R033510	-	-	-	-	-
ZJ5	-	-	-	-	ecpA_b0293_R014188	ecpB_b0292_R014195*	ecpC_UMNK88_339_R031981*	ecpD_b0290_R014209	ecpE_ETEC_0348_R032036	ecpR_b0294_R014181*	eaeH_ETEC_0357_R032070*?	-	-	papB_ECS88_3266_R030655	-	-	-	-	-	-	papI_APECO1_3517_R008666*	-	-	-	-	sfaC_ECP_0291_R008730*?	-	-	-	-	fimA_ECS88_4932_R030722*	fimB_LF82_0659_R030685*	fimC_ECS88_4934_R030768*	fimD_ECS88_4935_R030795*	fimE_ECS88_4931_R030701*	fimF_EcE24377A_4915_R030821*	fimG_O3K_12980_R030841*	fimH_EcE24377A_4917_R030872	fimI_ECS88_4933_R030747*	-	-	-	-	-	-	-	espL1_ECH74115_2438_R032262*	-	-
ZJ53	cfaA_EcE24377A_3565_R032116*	cfaB_EC55989_3510_R032126	cfaC_O3M_03520_R032135*	cfaD_EcE24377A_3562_R032152	ecpA_APECO78_04995_R031929	ecpB_b0292_R014195*	ecpC_ECO26_0326_R031968*	ecpD_b0290_R014209*	ecpE_APECO78_04975_R032041*	ecpR_EcE24377A_0304_R031896*	eaeH_G2583_0397_R032053*	-	-	-	-	-	-	-	-	-	-	-	-	-	-	-	-	-	-	-	fimA_ECO103_5095_R030714*	fimB_LF82_0659_R030685*	fimC_ECO26_5513_R030762*	fimD_CE10_5061_R030797*	fimE_ECO103_5094_R030693	fimF_b4318_R008709*	fimG_ECO111_5175_R030837*	fimH_APECO78_02740_R030877*	fimI_ETEC_4627_R030746*	-	agn43_ECO26_2901_R031342*	cah_EC042_4803_R033526*	-	ehaB_EcE24377A_0396_R033507*?	-	-	espL1_ECO55CA74_10395_R032261*	-	-
ZJ54	cfaA_EcE24377A_3565_R032116*	cfaB_ECO111_3918_R032121	cfaC_O3M_03520_R032135*	cfaD_EcE24377A_3562_R032152	ecpA_APECO78_04995_R031929	ecpB_b0292_R014195*	ecpC_ECO26_0326_R031968*	ecpD_b0290_R014209*	ecpE_APECO78_04975_R032041*	ecpR_EcE24377A_0304_R031896*	eaeH_G2583_0397_R032053*	-	-	-	-	-	-	-	-	-	-	-	-	-	-	-	-	-	-	-	fimA_ECNA114_4559_R030719*	fimB_LF82_0659_R030685*	fimC_ECUMN_4923_R030766*	fimD_EC55989_1637_R030787*?	fimE_ECO103_5094_R030693	fimF_ETEC_4630_R030822*	fimG_O3K_12980_R030841	fimH_APECO78_02740_R030877*	fimI_ETEC_4627_R030746*	-	agn43_ECO26_2901_R031342*	cah_EcE24377A_4892_R033528*	-	ehaB_EcE24377A_0396_R033507*?	-	-	-	-	-
ZJ623	cfaA_ECIAI39_3594_R032115	cfaB_ECIAI39_3593_R032127*	cfaC_ECIAI39_3592_R032139*	cfaD_ECIAI39_3591_R032151*	-	-	-	-	-	-	-	-	-	-	-	-	-	-	-	-	-	-	-	-	-	-	-	-	-	-	-	-	-	fimD_ECS88_4935_R030795*	-	fimF_EcE24377A_4915_R030821*	fimG_O3K_12980_R030841*	fimH_EcE24377A_4917_R030872*	-	-	-	-	-	ehaB_NRG857_01740_R033514*	-	-	espL1_ECH74115_2438_R032262*	-	-
ZJ639	cfaA_EcE24377A_3565_R032116	cfaB_APECO78_19300_R032130*	cfaC_EcE24377A_3563_R032140*	cfaD_EcE24377A_3562_R032152*	ecpA_UMNK88_341_R031925	ecpB_O3O_05260_R031942	ecpC_ECO26_0326_R031968*	ecpD_O3M_20030_R031997	ecpE_APECO78_04975_R032041	ecpR_O3O_05270_R031887*	eaeH_G2583_0397_R032053*	-	papA_CE10_3429_R030650*	papB_UTI89_C4896_R008661*	-	-	-	-	-	-	papI_APECO1_3517_R008666*?	-	-	papX_i02_3278_R030584*	-	papI_CE10_3431_R030663	-	-	-	-	fimA_UM146_22260_R030726*	fimD_ECABU_c49540_R030790*	fimC_ECNA114_4561_R030765*	fimD_CE10_5061_R030797*	fimE_ECO111_5167_R030694*	fimF_APECO78_02730_R030826	fimG_O3K_12980_R030841*	fimH_ECO55CA74_24670_R030860*	fimI_ETEC_4627_R030746*	-	-	cah_EcE24377A_3347_R033527*	ehaA_EcE24377A_0332_R033493*	ehaB_UMNK88_421_R033508*	-	-	-	-	-
ZJ650	-	-	-	-	ecpA_ECOK1_0280_R031927	ecpB_UTI89_C0308_R014200	ecpC_APECO1_1706_R014208	ecpD_ECS88_0287_R032010	ecpE_UTI89_C0305_R014221	ecpR_UM146_15875_R031903	eaeH_APECO1_1694_R032050	-	papA_ECS88_3265_R030649*	papB_ECS88_3266_R030655	papC_ECS88_3263_R030635	papD_ECS88_3262_R030628*	papE_ECS88_3259_R030608	papF_ECS88_3258_R030600	papG_APECO1_3527_R008617	papH_ECS88_3264_R030642	papI_APECO1_3517_R008666	papJ_APECO1_3523_R008637	papK_APECO1_3524_R008632	papX_ECS88_4713_R030586	-	sfaC_ECP_0291_R008730*?	-	-	-	-	fimA_ECUMN_4921_R030720*	fimB_b4312_R008667*	fimC_ECUMN_4923_R030766	fimD_ECUMN_4924_R030793	fimE_ECUMN_4920_R030699	fimF_ECUMN_4925_R030820	fimG_EC042_1635_R030843*	fimH_b4320_R008723	fimI_b4315_R008688	-	-	cah_EcE24377A_3347_R033527*	-	ehaB_ECOK1_0352_R033510	-	-	-	-	-
ZJ675	-	-	-	-	ecpA_EC042_0322_R031918*	ecpB_ECUMN_0326_R031950*	ecpC_APECO1_1706_R014208*	ecpD_ECO103_0267_R031995*	ecpE_i02_0381_R032032*	ecpR_ECUMN_0328_R031895*	eaeH_ECNA114_0287_R032067*	-	-	-	-	-	-	-	-	-	-	-	-	-	-	-	-	-	-	-	fimA_CE10_5058_R030724*	fimB_ECNA114_4556_R030677	fimC_ECO26_5513_R030762*	fimD_EC042_1637_R030788*	fimE_ECO103_5094_R030693*	fimF_ECS88_4936_R030823*	fimG_O3K_12980_R030841*	fimH_UM146_22290_R030878*	fimI_ECNA114_4560_R030744*	aatA_APECO1_O1CoBM96_R033547*	agn43_ECO26_2901_R031342*	cah_ECO26_1353_R033522*	-	ehaB_UMNK88_421_R033508*	air/eaeX_ECUMN_4186_R033442*	-	-	-	-
ZJ69	-	-	-	-	-	-	-	-	-	-	-	-	-	-	-	-	-	-	-	-	-	-	-	-	-	-	-	-	-	-	fimA_ECS88_4932_R030722*	fimD_ECABU_c49540_R030790*	fimC_ECO26_5513_R030762	fimD_ECO26_5514_R030783	fimE_ECO26_5510_R030695*	fimF_O3M_12930_R030811*	fimG_O3K_12980_R030841*	fimH_ECO26_5517_R030866*	fimI_ECO26_5512_R030737*	-	-	-	-	ehaB_EcE24377A_0396_R033507*?	-	-	espL1_ECO55CA74_10395_R032261*	-	-
ZJ7	-	-	-	-	ecpA_b0293_R014188	ecpB_b0292_R014195*	ecpC_UMNK88_339_R031981*	ecpD_b0290_R014209	ecpE_ETEC_0348_R032036	ecpR_b0294_R014181*	eaeH_ETEC_0357_R032070*?	-	-	papB_ECS88_3266_R030655	-	-	-	-	-	-	papI_APECO1_3517_R008666*	-	-	-	-	sfaC_ECP_0291_R008730*?	-	-	-	-	fimA_ECS88_4932_R030722*	fimB_LF82_0659_R030685*	fimC_ECS88_4934_R030768*	fimD_ECS88_4935_R030795*	fimE_ECS88_4931_R030701*	fimF_EcE24377A_4915_R030821*	fimG_O3K_12980_R030841*	fimH_EcE24377A_4917_R030872	fimI_G2583_5116_R030730*	-	-	-	-	-	-	-	espL1_ECH74115_2438_R032262*	-	-
ZJ71	-	-	-	-	ecpA_ECNA114_0280_R031921	ecpB_ECNA114_0279_R031949	ecpC_ECNA114_0278_R031977	ecpD_ECNA114_0277_R032005	ecpE_ECNA114_0276_R032033	ecpR_ECNA114_0281_R031894	eaeH_ECNA114_0287_R032067	-	papA_CE10_3429_R030650*	papB_UTI89_C4896_R008661*	-	-	-	-	-	-	papI_APECO1_3517_R008666*	-	-	papX_i02_3278_R030584*	-	papI_CE10_3431_R030663*	-	-	-	-	fimA_ECNA114_4559_R030719	fimB_APECO78_02700_R030683	fimC_ECNA114_4561_R030765	fimD_ECNA114_4562_R030792	fimE_ECNA114_4558_R030698	fimF_ECNA114_4563_R030819	fimG_O3K_12980_R030841*	fimH_ECNA114_4565_R030870	fimI_ECNA114_4560_R030744	-	agn43_ECNA114_4551_R031349*	cah_ECS88_4891_R033531*	-	ehaB_ECOK1_0352_R033510*	-	espC_ECNA114_4310_R033477	-	-	sat_i02_3313_R031329*
ZJ720	-	-	-	-	ecpA_b0293_R014188*	ecpB_b0292_R014195	ecpC_UMNK88_339_R031981*	ecpD_b0290_R014209	ecpE_UMNK88_337_R032037*	ecpR_b0294_R014181*?	-	-	-	-	-	-	-	-	-	-	-	-	-	-	-	-	-	-	-	-	fimA_ECO111_5168_R030715*	fimB_ECNA114_4556_R030677	fimC_ECUMN_4923_R030766*	fimD_ECO26_5514_R030783*	fimE_ECO26_5510_R030695	fimF_ECO103_5099_R030808	fimG_O3K_12980_R030841*	fimH_ECO26_5517_R030866*	fimI_ECO26_5512_R030737*	aatA_APECO1_O1CoBM96_R033547*	-	-	-	-	-	-	espL1_ECSP_2287_R032263*	-	-
ZJ722	-	-	-	-	ecpA_E2348C_0249_R031906*	ecpB_UTI89_C0308_R014200*	ecpC_NRG857_01375_R031988*	ecpD_ECNA114_0277_R032005*	ecpE_EcE24377A_0299_R032035*?	ecpR_UTI89_C0310_R014186	eaeH_ECABU_c03900_R032065*	-	-	-	-	-	-	-	-	-	-	-	-	-	-	-	-	-	-	-	fimA_ECNA114_4559_R030719*	fimB_ECNA114_4556_R030677*	fimC_ECUMN_4923_R030766*	fimD_O3K_12970_R030786*	fimE_ECO103_5094_R030693*	fimF_ECS88_4936_R030823*	fimG_O3K_12980_R030841*	fimH_ECO111_5176_R030865*	fimI_ECNA114_4560_R030744*	-	-	cah_EC042_4803_R033526*	ehaA_ECO26_0349_R033487*	ehaB_NRG857_01740_R033514*	-	-	-	-	-
ZJ800	-	-	-	-	ecpA_O3K_20025_R031916	ecpB_b0292_R014195	ecpC_b0291_R014202	ecpD_b0290_R014209	ecpE_ETEC_0348_R032036	ecpR_b0294_R014181	eaeH_ETEC_0357_R032070*	-	-	-	-	-	-	-	-	-	-	-	-	-	-	-	-	-	-	-	fimA_ECS88_4932_R030722*	fimB_ECS88_4930_R030680*	fimC_ECS88_4934_R030768*	fimD_ECS88_4935_R030795*	fimE_ECS88_4931_R030701*	fimF_ECS88_4936_R030823	fimG_EcE24377A_4916_R030849*	fimH_EcE24377A_4917_R030872*	fimI_G2583_5116_R030730*?	-	-	-	-	ehaB_EcE24377A_0396_R033507*?	-	-	espL1_ECSP_2287_R032263*	-	-
ZJ807	cfaA_EC55989_3511_R032114*	cfaB_EC55989_3510_R032126	cfaC_EcE24377A_3563_R032140*	cfaD_EcE24377A_3562_R032152	ecpA_b0293_R014188	ecpB_b0292_R014195*	ecpC_ECO26_0326_R031968*	ecpD_O3M_20030_R031997*	ecpE_APECO78_04975_R032041*	ecpR_O3O_05270_R031887	eaeH_Z0375_R032047*	-	-	-	-	-	-	-	-	-	-	-	-	-	-	-	-	-	-	-	fimA_APECO78_02710_R030725*	fimB_LF82_0659_R030685*	fimC_APECO78_02720_R030771	fimD_APECO78_02725_R030798	fimE_APECO78_02705_R030704	fimF_APECO78_02730_R030826*	fimG_O3K_12980_R030841*	fimH_APECO78_02740_R030877	fimI_O3O_24545_R030739	-	-	-	-	ehaB_UMNK88_421_R033508*	-	-	-	-	-
ZJ812	-	-	-	-	-	-	-	-	-	-	-	-	-	-	-	-	-	-	-	-	-	-	-	-	-	-	-	-	-	-	fimA_ECO111_5168_R030715*	fimB_LF82_0659_R030685*	fimC_ECUMN_4923_R030766*	fimD_ECO26_5514_R030783*	fimE_ECO26_5510_R030695	fimF_ECO103_5099_R030808	fimG_ECO26_5516_R030838	fimH_ECO26_5517_R030866*	fimI_ECO26_5512_R030737*	aatA_APECO1_O1CoBM96_R033547*	-	-	-	ehaB_ECO103_0349_R033500*	-	-	espL1_ECH74115_2438_R032262*	-	-
ZJ859	-	-	-	-	ecpA_EC55989_0297_R031917	ecpB_b0292_R014195	ecpC_UMNK88_339_R031981	ecpD_b0290_R014209*	ecpE_ETEC_0348_R032036*	ecpR_b0294_R014181*	-	-	-	-	-	-	-	-	-	-	-	-	-	-	-	-	-	-	-	-	-	-	-	-	-	fimF_O3M_12930_R030811*	fimG_O3K_12980_R030841*	-	-	-	-	-	-	ehaB_EcE24377A_0396_R033507*?	-	-	espL1_ECH74115_2438_R032262*	-	-
ZJ878	cfaA_EC55989_3511_R032114*?	cfaB_ECO111_3918_R032121	cfaC_EcE24377A_3563_R032140*?	cfaD_EcE24377A_3562_R032152	ecpA_b0293_R014188	ecpB_APECO78_04990_R031957*	ecpC_ECO26_0326_R031968*	ecpD_ECO26_0325_R031996*	ecpE_APECO78_04975_R032041*	ecpR_O3O_05270_R031887?	eaeH_ECSP_0346_R032056*	-	-	-	-	-	-	-	-	-	-	-	-	-	-	-	-	-	-	-	fimA_ECP_4649_R008685*	fimB_LF82_0659_R030685*	fimC_ECO26_5513_R030762*	fimD_APECO78_02725_R030798*	fimE_ECO111_5167_R030694	fimF_ECIAI39_4791_R030816	fimG_O3K_12980_R030841*	fimH_ECO111_5176_R030865	fimI_O3O_24545_R030739	-	-	-	ehaA_EcE24377A_0332_R033493*	-	-	-	-	-	-
ZJ89	-	-	-	-	ecpA_APECO78_04995_R031929	ecpB_EcE24377A_0302_R031951*	ecpC_UMNK88_339_R031981*	ecpD_ECO103_0267_R031995*	ecpE_ETEC_0348_R032036*	ecpR_EcE24377A_0304_R031896	-	-	-	-	-	-	-	-	-	-	-	-	-	-	-	-	-	-	-	-	fimA_CE10_5058_R030724*	fimB_ECNA114_4556_R030677	fimC_ECUMN_4923_R030766*	fimD_ECUMN_4924_R030793*	fimE_ECO26_5510_R030695	fimF_ECO103_5099_R030808*	fimG_O3K_12980_R030841*	fimH_ECO26_5517_R030866*	fimI_ECO26_5512_R030737*	aatA_APECO1_O1CoBM96_R033547*	-	-	-	ehaB_UMNK88_421_R033508*	-	-	espL1_G2583_2167_R032260*?	-	-
ZJ9	cfaA_EC55989_3511_R032114*	cfaB_EC55989_3510_R032126	cfaC_EcE24377A_3563_R032140	cfaD_EcE24377A_3562_R032152	-	-	-	-	-	-	eaeH_G2583_0397_R032053*	-	-	-	-	-	-	-	-	-	-	-	-	-	-	-	-	-	-	-	fimA_ECNA114_4559_R030719*	fimB_LF82_0659_R030685*	fimC_ECNA114_4561_R030765*	fimD_EC55989_1637_R030787*	fimE_ECO103_5094_R030693	fimF_ECIAI39_4791_R030816*	fimG_O3K_12980_R030841*	fimH_ECO55CA74_24670_R030860*	fimI_ETEC_4627_R030746*	-	-	cah_O3O_25300_R033524*	ehaA_EC55989_0317_R033491*	ehaB_ECO103_0349_R033500*	-	-	-	-	-
[truncated: 113 more columns]
