# Supplementary material for: Heterogeneous and Flexible Transmission of mcr-1 in Hospital-Associated Escherichia coli
Source: mBio. 2018 Jul 3;9(4):e00943-18. doi: 10.1128/mBio.00943-18 (PMC6030559; doi:10.1128/mBio.00943-18)
Supplement: TABLE S5 [file mbo004183964st5.xlsx]

## Sheet: Table S5
Class	AGly	AGly	AGly	AGly	AGly	AGly	AGly	AGly	AGly	AGly	AGly	AGly	AGly	Bla	Bla	Bla	Bla	Bla	Bla	Bla	Bla	Bla	Bla	Bla	Bla	Bla	Bla	Bla	Bla	Colistin	Fcyn	Flq	Flq	Flq	Flq	Flq	Flq	MLS	MLS	MLS	MLS	MLS	Phe	Phe	Phe	Phe	Rif	Sul	Sul
Sample	Aac3-IIa_AGly	Aac3-Iva_AGly	Aac6-Ic_AGly	AacAad_AGly	AadA_AGly	AadA4-5_AGly	Aph3''Ia_AGly	Aph4-Ia_AGly	AphA2_AGly	RmtB_AGly	Sat-2A_AGly	StrA_AGly	StrB_AGly	ACT-MIR_Bla	AmpC_Bla	AmpC1_Ecoli_Bla	AmpC2_Ecoli_Bla	AmpH_Bla	AMPH_Ecoli_Bla	CMY_Bla	CTX-M-1_Bla	CTX-M-9_Bla	DHA_Bla	NDM-1_Bla	OXA-1_Bla	OXA-7_Bla	Penicillin_Binding_Protein_Ecoli_Bla	SHV-OKP-LEN_Bla	TEM-1D_Bla	Mcr1_Colistin	FosA_Fcyn	OqxA_Flq	OqxBgb_Flq	Qnr-A_Flq	QnrB_Flq	QnrD_Flq	Qnr-S_Flq	Erm42_MLS	ErmB_MLS	LnuF_MLS	MefB_MLS	MphA_MLS	CatA1_Phe	CatBx_Phe	CmlA_Phe	FloR_Phe	Arr_Rif	SulI_Sul	SulII_Sul
ZJ10	-	-	-	-	AadA1-pm_1597*?	-	Aph3''Ia_1217*	-	-	-	-	-	-	-	-	AmpC1_1670	AmpC2_346*	-	AMPH_615*	-	-	-	-	-	-	-	Penicillin_Binding_Protein_Ecoli_836	-	TEM-198_1035*	Mcr1_1237*	-	-	-	-	-	-	QnrS2_1456	-	-	-	-	-	-	-	-	FloR_1212*	-	SulI_1616	-
ZJ1000	-	-	-	-	AadA1-pm_1597*	-	Aph3-Ia_1218*	-	-	-	-	StrA_1501*	StrB_1614	-	-	AmpC1_1670*	AmpC2_346	-	AMPH_615	-	-	CTX-M-14_102	-	-	-	OXA-10_1515	Penicillin_Binding_Protein_Ecoli_836	-	-	Mcr1_1237	-	-	-	-	-	-	-	-	-	-	-	-	CatA1_1470*	-	CmlA5_1538	-	Arr2_274	-	SulII_1219*
ZJ101	Aac3-IIa_882*?	-	-	-	-	-	-	-	-	-	-	-	StrB_1614*?	-	-	AmpC1_1670*	AmpC2_346*	-	AMPH_615*	-	CTX-M-64_172*	CTX-M-14_102*	-	-	-	-	Penicillin_Binding_Protein_Ecoli_836*	-	-	Mcr1_1237	FosA_751	OqxA_1044*	OqxBgb_49*	-	-	-	QnrS2_1456	-	-	-	-	-	-	-	-	FloR_1212*	-	-	SulII_1219
ZJ116	Aac3-IId_884*	Aac3-Iva_1489*	-	-	AadA22_1607	-	Aph3-Ia_1218*	Aph4-Ia_1061*	AphA2_1492*	RmtB_1580	-	StrA_1501	StrB_1614	-	-	AmpC1_1670*	AmpC2_346*	-	AMPH_615*	-	CTX-M-55_166	-	-	-	-	-	Penicillin_Binding_Protein_Ecoli_836*	-	TEM-148_997*	Mcr1_1237	-	-	-	-	-	-	Qnr-S1_1455	Erm42_1640*	-	-	-	MphA_1663	CatA1_1470*	-	-	FloR_1212*	Arr3_275	SulI_1616	SulII_1219*
ZJ119	-	-	-	-	AadA1-pm_1597*?	-	-	-	AphA2_1492*	RmtB_1580	-	StrA_1501*	StrB_1614*	-	-	AmpC1_1670*	AmpC2_346*	-	AMPH_615*	-	CTX-M-55_166	-	-	-	-	-	Penicillin_Binding_Protein_Ecoli_836	-	TEM-141_990*	Mcr1_1237	FosA_751	OqxA_1044*	OqxBgb_49*	-	-	-	-	-	-	-	-	-	-	-	-	FloR_1212*	-	-	SulII_1219
ZJ1323	Aac3-IIe_885*	-	-	-	AadA2_1605*	-	-	-	-	-	-	-	-	-	-	AmpC1_1670*	AmpC2_346*	-	AMPH_615*	-	-	-	-	-	-	-	Penicillin_Binding_Protein_Ecoli_836*	-	TEM-76_929*	Mcr1_1237	-	-	-	-	-	-	Qnr-S1_1455	-	ErmB_841*	-	-	MphA_1663	-	-	CmlA1_1537*	FloR_1212*	-	-	-
ZJ133	Aac3-IId_884*	-	-	Aac6Ib-cr_1678*	AadA2_1605	-	-	-	-	-	-	StrA_1501*	StrB_1614*	-	-	AmpC1_1670*	AmpC2_346*	-	AMPH_615*	CMY-44_409	-	CTX-M-14_102	-	-	-	-	Penicillin_Binding_Protein_Ecoli_836*	-	TEM-95_948*	Mcr1_1237	-	-	-	-	-	-	Qnr-S1_1455	-	-	LnuF_747*?	-	-	-	-	CmlA1_1537*	FloR_1212*	Arr3_275	SulI_1616	-
ZJ1334	-	-	-	Aac6Ib-cr_1678*	-	-	Aph3''Ia_1217*	-	-	-	-	-	-	-	-	AmpC1_1670*	AmpC2_346*	-	AMPH_615*	-	CTX-M-15_150	-	-	-	OXA-1_520	-	Penicillin_Binding_Protein_Ecoli_836*	-	-	Mcr1_1237	-	-	-	-	-	-	QnrS2_1456	-	-	-	-	-	-	CatB3_601*	-	FloR_1212*	Arr3_275*	-	-
ZJ1336	Aac3-IId_884*	Aac3-Iva_1489*	-	-	AadA2_1605*	-	Aph3-Ia_1218*	-	-	-	-	-	-	-	-	-	AmpC2_346*	-	AMPH_615*	-	-	CTX-M-14_102	-	-	-	-	Penicillin_Binding_Protein_Ecoli_836*	-	TEM-198_1035*	Mcr1_1237	FosA_751	-	-	-	-	-	-	-	-	-	-	-	-	-	CmlA1_1537*	FloR_1212*	-	-	SulII_1219*
ZJ134	-	Aac3-Iva_1489*	-	Aac6Ib-cr_1678*	AadA2_1605	AadA5_1497	Aph3-Ia_1218*	Aph4-Ia_1061	-	RmtB_1580	-	StrA_1501*	StrB_1614*	-	-	AmpC1_1670*	AmpC2_346*	-	AMPH_615*	-	-	CTX-M-14_102	-	-	-	-	Penicillin_Binding_Protein_Ecoli_836	-	-	Mcr1_1237	FosA_751	-	-	-	qnrB17_8*	-	-	-	-	-	-	MphA_1663	-	-	CmlA1_1537*	FloR_1212*	Arr3_275	SulI_1616	SulII_1219
ZJ1340	-	-	-	-	-	-	-	-	-	-	-	-	-	-	-	AmpC1_1670*	AmpC2_346*	-	AMPH_615*	-	-	-	-	-	-	-	Penicillin_Binding_Protein_Ecoli_836	-	-	Mcr1_1237	-	-	-	-	-	-	-	-	-	-	-	-	-	-	-	FloR_1212*	-	-	-
ZJ1347	-	-	-	-	-	-	-	-	-	-	-	-	-	-	-	AmpC1_1670*	AmpC2_346*	-	AMPH_615*	-	-	-	-	-	-	-	Penicillin_Binding_Protein_Ecoli_836*	-	-	Mcr1_1237	-	-	-	-	-	-	-	-	-	-	-	-	-	-	-	-	-	-	-
ZJ1364	-	-	-	-	-	-	Aph3-Ia_1218*?	-	AphA2_1492*	-	-	-	-	-	-	AmpC1_1670*	AmpC2_346*	-	AMPH_615*	-	CTX-M-55_166	CTX-M-65_117	-	-	-	-	Penicillin_Binding_Protein_Ecoli_836*	-	-	Mcr1_1237	FosA_751	OqxA_1044	OqxBgb_49	-	-	-	-	-	-	-	-	-	-	-	-	-	-	-	-
ZJ140	-	-	-	-	AadA2_1605*	-	-	-	-	-	-	StrA_1501*	StrB_1614*	-	-	AmpC1_1670	AmpC2_346*	-	AMPH_615*	-	-	-	-	-	-	-	Penicillin_Binding_Protein_Ecoli_836*	-	TEM-105_956*?	Mcr1_1237	-	-	-	-	-	-	QnrS2_1456	-	-	-	-	MphA_1663*?	-	CatB3_601*?	CmlA1_1537*	FloR_1212*	-	SulI_1616*?	SulII_1219
ZJ1432	-	Aac3-Iva_1489*	-	-	AadA2_1605	-	Aph3-Ia_1218*	Aph4-Ia_1061	-	-	-	-	-	-	-	AmpC1_1670*	AmpC2_346*	-	AMPH_615*	-	CTX-M-55_166	CTX-M-14_102	-	-	-	-	Penicillin_Binding_Protein_Ecoli_836*	-	-	Mcr1_1237*	FosA_751	OqxA_1044	OqxBgb_49	-	-	-	-	-	-	LnuF_747*?	-	-	-	-	CmlA1_1537*	FloR_1212*	-	SulI_1616	SulII_1219*
ZJ148	-	-	-	-	-	-	-	-	-	-	-	-	-	-	-	AmpC1_1670*	AmpC2_346*	-	AMPH_615*	-	-	-	-	-	-	-	Penicillin_Binding_Protein_Ecoli_836*	-	-	Mcr1_1237	-	-	-	-	-	-	Qnr-S1_1455	-	-	-	-	-	-	-	-	FloR_1212*	-	-	SulII_1219
ZJ1605	-	-	-	-	-	-	-	-	-	-	-	-	-	-	-	AmpC1_1670*	AmpC2_346*	-	AMPH_615*	-	-	-	-	-	-	-	Penicillin_Binding_Protein_Ecoli_836*	-	TEM-166_1013*	Mcr1_1237	-	-	-	-	-	-	Qnr-S1_1455	-	-	-	-	-	-	-	-	-	-	-	-
ZJ161	-	Aac3-Iva_1489*	-	Aac6Ib-cr_1678*	-	AadA5_1497	-	Aph4-Ia_1061	AphA2_1492*	-	-	StrA_1501*	StrB_1614	-	-	AmpC1_1670*	AmpC2_346*	-	AMPH_615	CMY-33_398*	-	-	-	-	OXA-1_520	-	Penicillin_Binding_Protein_Ecoli_836	-	TEM-141_990*	Mcr1_1237	-	OqxA_1044	OqxBgb_49	-	-	-	-	-	-	-	-	-	-	CatB4_602	-	FloR_1212*	Arr3_275	SulI_1616	SulII_1219
ZJ162	-	-	-	-	-	-	-	-	-	-	-	StrA_1501	StrB_1614	-	-	AmpC1_1670*	AmpC2_346*	-	AMPH_615*	-	-	-	-	-	-	-	Penicillin_Binding_Protein_Ecoli_836*	-	TEM-198_1035*	Mcr1_1237	FosA_751*?	-	-	-	-	-	-	-	-	-	-	MphA_1663	-	-	-	-	-	-	-
ZJ1635	-	-	-	-	-	-	-	-	-	-	-	-	-	-	-	AmpC1_1670*	AmpC2_346	-	AMPH_615*	-	-	-	-	-	-	-	Penicillin_Binding_Protein_Ecoli_836	-	-	Mcr1_1237	-	-	-	-	-	-	-	-	-	-	-	-	-	-	-	-	-	-	-
ZJ1653	-	-	-	-	AadA2_1605*	-	-	-	-	-	-	-	-	-	-	AmpC1_1670	AmpC2_346*	-	AMPH_615*	-	-	-	-	-	-	-	Penicillin_Binding_Protein_Ecoli_836	-	-	Mcr1_1237	-	-	-	-	-	-	Qnr-S1_1455	-	-	-	-	-	-	-	CmlA1_1537*	-	-	-	-
ZJ167	-	-	-	-	AadA2_1605	-	Aph3-Ia_1218*	-	-	-	-	-	-	-	-	AmpC1_1670*	AmpC2_346*	-	AMPH_615*	-	-	-	-	-	-	-	Penicillin_Binding_Protein_Ecoli_836*	-	-	Mcr1_1237	-	OqxA_1044	OqxBgb_49*	-	-	-	Qnr-S1_1455	-	-	-	-	-	-	-	CmlA1_1537*	FloR_1212*	-	SulI_1616	-
ZJ1682	-	-	-	-	AadA2_1605	-	-	-	-	-	Sat-2A_1088	-	-	-	-	AmpC1_1670	AmpC2_346*	-	AMPH_615*	-	-	-	-	-	-	-	Penicillin_Binding_Protein_Ecoli_836	-	-	Mcr1_1237	-	-	-	-	-	-	-	-	-	-	-	-	-	-	CmlA1_1537*	-	-	-	-
ZJ1794	-	-	-	-	AadA2_1605	-	Aph3-Ia_1218*	-	-	-	-	-	-	-	-	AmpC1_1670*	AmpC2_346*	-	AMPH_615*	-	-	-	-	-	-	-	Penicillin_Binding_Protein_Ecoli_836*	-	-	Mcr1_1237	-	OqxA_1044	OqxBgb_49*	-	-	-	Qnr-S1_1455	-	-	-	MefB_1203	-	-	-	CmlA1_1537*	-	-	-	-
ZJ1906	-	-	-	-	-	-	-	-	-	-	-	-	-	-	-	AmpC1_1670*?	AmpC2_346*	-	AMPH_615*	CMY-44_409	-	-	-	-	-	-	Penicillin_Binding_Protein_Ecoli_836*	-	-	Mcr1_1237	-	-	-	-	-	-	-	-	-	-	-	-	-	-	-	-	-	-	-
ZJ20	-	-	-	-	AadA1-pm_1597*?	-	-	-	-	-	-	-	-	-	-	AmpC1_1670*	AmpC2_346*	-	AMPH_615*	-	-	-	-	-	-	-	Penicillin_Binding_Protein_Ecoli_836*	-	TEM-198_1035*	Mcr1_1237	-	-	-	-	-	-	Qnr-S1_1455	-	-	-	-	-	-	-	CmlA1_1537*	FloR_1212*	-	-	SulII_1219
ZJ205	-	-	-	-	-	-	-	-	-	-	-	-	-	-	-	AmpC1_1670*	AmpC2_346*	-	AMPH_615*	-	-	-	-	-	-	-	Penicillin_Binding_Protein_Ecoli_836*	-	-	Mcr1_1237	-	-	-	-	-	-	-	-	-	-	-	-	-	-	-	-	-	-	-
ZJ206	-	-	-	-	-	-	-	-	-	-	-	-	-	-	-	AmpC1_1670*	AmpC2_346*	-	AMPH_615*	-	-	-	-	-	-	-	Penicillin_Binding_Protein_Ecoli_836*	-	-	Mcr1_1237*	-	-	-	-	-	-	-	-	-	-	-	-	-	-	-	-	-	-	-
ZJ213	-	-	-	-	AadA2_1605	-	-	-	-	-	-	-	-	-	-	AmpC1_1670*	AmpC2_346*	-	AMPH_615*	-	-	CTX-M-14_102	-	-	-	-	Penicillin_Binding_Protein_Ecoli_836*	-	TEM-198_1035*	Mcr1_1237	FosA_751	-	-	-	-	-	-	-	-	-	-	-	-	-	CmlA1_1537*	-	-	-	-
ZJ235	-	-	-	-	AadA2_1605	-	-	-	-	-	-	-	-	-	-	AmpC1_1670*	AmpC2_346	-	AMPH_615	-	-	-	-	-	-	-	Penicillin_Binding_Protein_Ecoli_836	-	-	Mcr1_1237	-	OqxA_1044*?	-	-	-	-	Qnr-S1_1455	-	-	-	-	-	-	-	-	-	-	-	-
ZJ2431	Aac3-IIa_882*	-	-	Aac6Ib-cr_1678*	AadA2_1605*	AadA5_1497	-	-	-	-	-	-	-	-	-	AmpC1_1670*?	AmpC2_346*	-	AMPH_615	-	CTX-M-15_150	-	-	-	OXA-1_520	-	Penicillin_Binding_Protein_Ecoli_836	-	-	Mcr1_1237*	-	-	-	-	-	-	-	-	-	-	-	MphA_1663	-	CatB4_602	CmlA1_1537*	-	-	-	SulII_1219
ZJ250	Aac3-IId_884*	-	-	-	AadA22_1607	-	-	-	-	-	-	-	-	-	-	AmpC1_1670*	AmpC2_346*	-	AMPH_615*	-	-	-	-	-	-	-	Penicillin_Binding_Protein_Ecoli_836*	-	-	Mcr1_1237	-	-	-	-	-	-	-	-	-	-	-	-	-	-	-	FloR_1212	-	-	SulII_1219
ZJ257	-	Aac3-Iva_1489*	-	-	AadA2_1605	-	Aph3''Ia_1217*	Aph4-Ia_1061	-	-	-	StrA_1501	StrB_1614*	-	-	AmpC1_1670	AmpC2_346*	-	AMPH_615*	-	-	CTX-M-65_117	-	-	-	OXA-10_1515	Penicillin_Binding_Protein_Ecoli_836	-	TEM-33_908*	Mcr1_1237	-	-	-	-	-	-	Qnr-S1_1455	-	-	LnuF_747*	-	-	-	-	CmlA5_1538	FloR_1212	Arr2_274	-	-
ZJ258	-	Aac3-Iva_1489*	-	-	AadA2_1605	-	Aph3''Ia_1217*	Aph4-Ia_1061	-	-	-	StrA_1501	StrB_1614*	-	-	AmpC1_1670	AmpC2_346*	-	AMPH_615*	-	-	CTX-M-65_117	-	-	-	OXA-10_1515	Penicillin_Binding_Protein_Ecoli_836	-	TEM-95_948*	Mcr1_1237	-	-	-	-	-	-	Qnr-S1_1455	-	-	LnuF_747*	-	-	-	-	CmlA5_1538	FloR_1212	Arr2_274	-	-
ZJ26	-	-	-	-	-	AadA5_1497	-	-	AphA2_1492*	-	-	-	-	-	-	-	AmpC2_346*	-	AMPH_615*	-	CTX-M-55_166	-	-	-	-	-	Penicillin_Binding_Protein_Ecoli_836*	-	-	Mcr1_1237	-	OqxA_1044*	OqxBgb_49*	-	-	-	-	-	-	-	-	MphA_1663	-	-	-	-	-	SulI_1616	-
ZJ267	-	-	-	-	-	-	-	-	-	-	-	StrA_1501*	StrB_1614*	-	-	AmpC1_1670*	AmpC2_346	-	AMPH_615	-	-	-	-	-	-	-	Penicillin_Binding_Protein_Ecoli_836	-	TEM-198_1035*	Mcr1_1237	-	-	-	-	-	-	Qnr-S1_1455	-	-	-	-	-	-	-	-	-	-	-	SulII_1219
ZJ275	-	-	-	Aac6-Ib_1677*?	AadA2_1605*	-	Aph3-Ia_1218*	-	-	-	-	StrA_1501*	StrB_1614	-	-	AmpC1_1670	AmpC2_346*	-	AMPH_615*	-	-	CTX-M-14_102	-	-	-	-	Penicillin_Binding_Protein_Ecoli_836*	-	-	Mcr1_1237	-	OqxA_1044	OqxBgb_49*	-	-	-	Qnr-S1_1455	Erm42_1640*	ErmB_841*	-	-	MphA_1663	-	-	CmlA1_1537*	FloR_1212*	-	-	SulII_1219*
ZJ276	-	-	-	Aac6-Ib_1677*?	AadA2_1605*	-	Aph3-Ia_1218*	-	AphA2_1492*?	-	-	StrA_1501*	StrB_1614	-	-	AmpC1_1670	AmpC2_346*	-	AMPH_615*	-	-	CTX-M-14_102	-	-	-	-	Penicillin_Binding_Protein_Ecoli_836*	-	-	Mcr1_1237	-	OqxA_1044	OqxBgb_49	-	-	-	Qnr-S1_1455	Erm42_1640*?	ErmB_841*	-	-	MphA_1663	-	-	CmlA1_1537*	FloR_1212*	-	-	SulII_1219*
ZJ28	-	-	-	-	AadA2_1605	-	-	-	-	-	-	StrA_1501*	StrB_1614	-	-	AmpC1_1670	AmpC2_346	-	AMPH_615	-	-	-	-	-	-	-	Penicillin_Binding_Protein_Ecoli_836	-	TEM-168_1015*	Mcr1_1237	-	OqxA_1044	OqxBgb_49	-	-	-	-	-	-	-	-	-	-	-	-	FloR_1212	-	-	SulII_1219
ZJ29	Aac3-IId_884*	-	-	-	-	-	-	-	-	-	-	-	-	-	-	AmpC1_1670	AmpC2_346*	-	AMPH_615*	-	-	CTX-M-14_102	-	-	-	-	Penicillin_Binding_Protein_Ecoli_836	-	TEM-166_1013*	Mcr1_1237	-	-	-	-	-	-	-	-	-	-	-	-	-	-	-	-	-	-	-
ZJ292	-	-	-	-	AadA2_1605*	-	Aph3''Ia_1217*	-	-	-	-	-	-	-	-	AmpC1_1670*	AmpC2_346*	-	AMPH_615*	-	-	-	-	-	-	-	Penicillin_Binding_Protein_Ecoli_836*	-	TEM-33_908*	Mcr1_1237	-	-	-	-	-	-	Qnr-S1_1455?	-	-	-	MefB_1203	-	-	-	CmlA1_1537*	-	-	-	-
ZJ2922	Aac3-IId_884*	-	-	Aac6-Ib_1677*?	-	AadA5_1497	-	-	AphA2_1492*	-	-	StrA_1501*?	StrB_1614	-	-	AmpC1_1670*?	AmpC2_346*	-	AMPH_615*	-	CTX-M-15_150	-	-	-	-	-	Penicillin_Binding_Protein_Ecoli_836*	-	TEM-141_990*?	Mcr1_1237	FosA_751?	OqxA_1044*	OqxBgb_49*	-	-	-	-	-	-	-	-	-	-	-	-	FloR_1212*	-	-	SulII_1219
ZJ294	-	-	-	-	AadA15_1602*?	-	-	-	AphA2_1492*?	-	-	StrA_1501*?	StrB_1614*?	-	-	AmpC1_1670*	AmpC2_346*	-	AMPH_615*	-	-	-	-	-	-	-	Penicillin_Binding_Protein_Ecoli_836*	-	TEM-135_985	Mcr1_1237	-	OqxA_1044	OqxBgb_49	-	-	-	Qnr-S1_1455*	-	-	-	-	-	-	-	CmlA1_1537*?	FloR_1212	-	-	-
ZJ296	Aac3-IId_884*	-	-	-	AadA2_1605*	-	Aph3-Ia_1218*	-	-	-	-	-	-	-	-	AmpC1_1670*	AmpC2_346*	-	AMPH_615*	-	CTX-M-55_166	-	-	-	-	-	Penicillin_Binding_Protein_Ecoli_836*	-	TEM-76_929*	Mcr1_1237	FosA_751	OqxA_1044	OqxBgb_49	-	-	-	-	-	-	LnuF_747	-	-	-	-	CmlA1_1537*	FloR_1212*	-	-	SulII_1219
ZJ299	Aac3-IId_884*	Aac3-Iva_1489*	-	-	AadA2_1605	-	Aph3-Ia_1218*	Aph4-Ia_1061	-	-	-	StrA_1501*	StrB_1614*	-	-	AmpC1_1670*	AmpC2_346*	-	AMPH_615*	-	-	CTX-M-14_102	-	-	-	-	Penicillin_Binding_Protein_Ecoli_836*	-	TEM-198_1035*	Mcr1_1237*	FosA_751	OqxA_1044*	OqxBgb_49*	-	-	-	-	-	-	-	-	MphA_1663	-	-	CmlA1_1537*	FloR_1212*	-	SulI_1616	SulII_1219
ZJ315	-	-	-	-	-	-	-	-	-	-	-	-	-	-	-	AmpC1_1670*	AmpC2_346*	-	AMPH_615*	-	-	-	-	-	-	-	Penicillin_Binding_Protein_Ecoli_836*	-	-	Mcr1_1237	-	-	-	-	-	-	-	-	-	-	-	-	-	-	-	-	-	-	-
ZJ325	-	-	-	-	AadA2_1605	-	Aph3-Ia_1218*	-	-	-	-	-	-	-	-	AmpC1_1670*	AmpC2_346*	-	AMPH_615*	-	-	-	-	-	-	-	Penicillin_Binding_Protein_Ecoli_836*	-	TEM-198_1035*	Mcr1_1237	-	OqxA_1044	OqxBgb_49	-	-	-	Qnr-S1_1455	-	-	-	-	MphA_1663	-	-	CmlA1_1537*	FloR_1212*	-	-	-
ZJ33	-	Aac3-Iva_1489*	-	-	AadA2_1605	AadA5_1497*	Aph3''Ia_1217*	Aph4-Ia_1061	-	RmtB_1580	-	StrA_1501*	StrB_1614	-	-	AmpC1_1670*	AmpC2_346*	-	AMPH_615*	-	CTX-M-64_172*	-	-	-	-	OXA-10_1515	Penicillin_Binding_Protein_Ecoli_836*	-	TEM-33_908*	Mcr1_1237	FosA_751	-	-	-	-	-	Qnr-S1_1455	-	-	LnuF_747*	-	MphA_1663	CatA1_1470*	-	CmlA5_1538	FloR_1212*	Arr2_274	SulI_1616	SulII_1219*
ZJ338	-	-	-	-	AadA2_1605	-	Aph3-Ia_1218*	-	-	RmtB_1580	-	-	-	-	-	AmpC1_1670*	AmpC2_346*	-	AMPH_615*	-	-	-	-	-	-	-	Penicillin_Binding_Protein_Ecoli_836*	-	TEM-186_1024*	Mcr1_1237	-	OqxA_1044	OqxBgb_49	-	-	QnrD_1187	Qnr-S1_1455	-	ErmB_841*	-	MefB_1203	MphA_1663	-	-	CmlA1_1537*	FloR_1212*	-	-	-
ZJ346	Aac3-IId_884*	Aac3-Iva_1489*	-	-	AadA2_1605	-	Aph3-Ia_1218*	Aph4-Ia_1061	-	RmtB_1580	-	StrA_1501*	StrB_1614*	-	-	AmpC1_1670*	AmpC2_346*	-	AMPH_615*	CMY-18_384*	CTX-M-15_150	CTX-M-14_102	-	-	-	-	Penicillin_Binding_Protein_Ecoli_836*	-	TEM-141_990*	Mcr1_1237*	FosA_751	OqxA_1044*?	OqxBgb_49*?	-	-	-	-	-	-	-	-	MphA_1663	-	-	CmlA1_1537*	FloR_1212*	-	SulI_1616	SulII_1219
ZJ378	Aac3-IId_884*	-	-	-	-	-	Aph3-Ia_1218*	-	-	-	-	StrA_1501*	StrB_1614	-	-	AmpC1_1670*	AmpC2_346*	-	AMPH_615*	-	-	-	-	-	-	-	Penicillin_Binding_Protein_Ecoli_836*	-	TEM-33_908*	Mcr1_1237	-	OqxA_1044	OqxBgb_49	-	-	-	-	-	-	-	-	-	CatA1_1470*	-	-	-	-	-	SulII_1219*
ZJ3903	Aac3-IId_884*	-	-	-	AadA2_1605*	-	-	-	-	-	-	-	-	-	-	-	AmpC2_346*	-	AMPH_615*	-	CTX-M-55_166	CTX-M-14_102	-	-	-	-	Penicillin_Binding_Protein_Ecoli_836*	-	TEM-33_908*	Mcr1_1237	-	-	-	-	-	-	-	-	ErmB_841*	-	-	MphA_1663?	-	-	-	-	-	SulI_1616	-
ZJ3909	-	Aac3-Iva_1489*	-	Aac6Ib-cr_1678*	-	AadA5_1497	-	Aph4-Ia_1061	-	-	-	-	-	-	-	AmpC1_1670*	AmpC2_346*	-	AMPH_615*	-	-	-	-	-	OXA-1_520	-	Penicillin_Binding_Protein_Ecoli_836*	-	TEM-76_929*	Mcr1_1237	-	-	-	-	-	-	-	-	-	-	-	-	-	CatB4_602	-	FloR_1212*	Arr3_275	SulI_1616	SulII_1219
ZJ3920	Aac3-IId_884*	-	-	-	AadA2_1605*	-	-	-	-	-	-	-	-	-	-	-	AmpC2_346*	-	AMPH_615*	-	CTX-M-123_189	CTX-M-125_140*?	-	-	-	-	Penicillin_Binding_Protein_Ecoli_836*	-	TEM-198_1035*	Mcr1_1237*	FosA_751	-	-	-	-	-	-	-	-	-	-	MphA_1663	CatA1_1470*	-	-	-	-	SulI_1616	-
ZJ393	-	-	-	-	AadA2_1605*	-	-	-	-	-	-	StrA_1501*	StrB_1614	-	-	AmpC1_1670*	AmpC2_346*	-	AMPH_615*	-	-	-	-	-	-	-	Penicillin_Binding_Protein_Ecoli_836*	-	TEM-54_917*	Mcr1_1237	-	OqxA_1044	OqxBgb_49	-	-	-	-	-	ErmB_841*	-	-	MphA_1663	-	-	CmlA1_1537*	FloR_1212	-	-	SulII_1219
ZJ3951	-	Aac3-Iva_1489*	-	-	AadA2_1605	-	Aph3-Ia_1218*	Aph4-Ia_1061	-	-	-	-	-	-	-	AmpC1_1670	AmpC2_346	-	AMPH_615	-	-	CTX-M-14_102	-	-	-	-	Penicillin_Binding_Protein_Ecoli_836	-	-	Mcr1_1237	FosA_751	OqxA_1044	OqxBgb_49	-	-	-	-	-	ErmB_841*	-	-	MphA_1663	-	-	CmlA1_1537*	FloR_1212*	-	SulI_1616	SulII_1219
ZJ3955	Aac3-IIa_882*	-	-	Aac6-Ib_1677*?	-	AadA5_1497	-	-	-	-	-	StrA_1501*	StrB_1614*	-	-	AmpC1_1670*?	AmpC2_346*	-	AMPH_615*	-	-	CTX-M-14_102	-	-	-	-	Penicillin_Binding_Protein_Ecoli_836*	-	TEM-95_948*	Mcr1_1237	-	-	-	-	-	-	-	-	ErmB_841*	-	-	MphA_1663	-	-	CmlA1_1537*	FloR_1212*	-	SulI_1616	SulII_1219*
ZJ40	-	-	-	-	AadA2_1605	-	-	-	-	-	-	-	-	-	-	AmpC1_1670*	AmpC2_346*	-	AMPH_615*	-	-	-	-	-	-	-	Penicillin_Binding_Protein_Ecoli_836	-	TEM-166_1013*	Mcr1_1237	-	-	-	-	-	-	Qnr-S1_1455	-	-	-	-	-	-	-	CmlA1_1537*	FloR_1212	-	-	-
ZJ487	Aac3-IId_884*	-	-	Aac6Ib-cr_1678*	-	AadA5_1497	-	-	AphA2_1492*?	-	-	-	-	-	-	AmpC1_1670*	AmpC2_346*	-	AMPH_615*	-	CTX-M-55_166	-	-	NDM-1_1220	OXA-1_520	-	Penicillin_Binding_Protein_Ecoli_836*	SHV-12_1288	TEM-198_1035*	Mcr1_1237	-	-	-	-	-	-	-	-	-	-	-	MphA_1663	-	CatB4_602*	-	-	-	-	-
ZJ48	Aac3-IId_884*	-	-	-	AadA2_1605*	-	-	-	AphA2_1492*	-	-	StrA_1501*	StrB_1614	-	-	-	AmpC2_346*	-	AMPH_615*	CMY-44_409	-	CTX-M-14_102	-	-	-	-	Penicillin_Binding_Protein_Ecoli_836*	-	TEM-105_956*	Mcr1_1237	FosA_751	-	-	-	-	-	-	-	-	-	-	MphA_1663	CatA1_1470*	-	-	FloR_1212*	-	SulI_1616	SulII_1219
ZJ49	Aac3-IId_884*	-	-	-	AadA2_1605*	-	-	-	AphA2_1492*	-	-	StrA_1501*	StrB_1614	-	-	-	AmpC2_346*	-	AMPH_615*	CMY-44_409	-	CTX-M-14_102	-	-	-	-	Penicillin_Binding_Protein_Ecoli_836*	-	TEM-186_1024*	Mcr1_1237	FosA_751	-	-	-	-	-	-	-	-	-	-	MphA_1663	CatA1_1470*	-	-	FloR_1212*	-	SulI_1616	SulII_1219
ZJ5	Aac3-IIa_882*	-	-	-	-	AadA5_1497	-	-	-	-	-	StrA_1501*	StrB_1614	-	-	AmpC1_1670*	AmpC2_346*	-	AMPH_615*	-	-	-	-	-	-	-	Penicillin_Binding_Protein_Ecoli_836	-	TEM-198_1035*	Mcr1_1237	-	OqxA_1044*	OqxBgb_49*	-	-	-	-	-	-	-	-	MphA_1663	-	-	-	FloR_1212*	-	SulI_1616	SulII_1219*
ZJ53	Aac3-IIa_882*	Aac3-Iva_1489*	-	-	AadA22_1607	-	Aph3-Ia_1218*	Aph4-Ia_1061	-	-	-	-	-	-	-	AmpC1_1670*	AmpC2_346*	-	AMPH_615*	-	CTX-M-55_166	CTX-M-14_102	-	-	-	-	Penicillin_Binding_Protein_Ecoli_836*	-	TEM-198_1035*	Mcr1_1237	FosA_751	-	-	-	-	-	-	-	-	LnuF_747	-	-	-	-	-	FloR_1212*	-	-	SulII_1219
ZJ54	Aac3-IIa_882*	Aac3-Iva_1489*	-	-	AadA22_1607	-	Aph3-Ia_1218*	Aph4-Ia_1061	-	-	-	-	-	-	-	AmpC1_1670*	AmpC2_346*	-	AMPH_615*	-	CTX-M-55_166	CTX-M-14_102	-	-	-	-	Penicillin_Binding_Protein_Ecoli_836*	-	TEM-141_990*	Mcr1_1237	FosA_751	-	-	-	-	-	-	-	-	LnuF_747	-	-	-	-	-	FloR_1212*	-	-	SulII_1219
ZJ623	-	-	-	-	-	-	-	-	-	-	-	-	-	-	-	AmpC1_1670*	AmpC2_346*	-	AMPH_615*	-	-	-	-	-	-	-	Penicillin_Binding_Protein_Ecoli_836*	-	-	Mcr1_1237	-	-	-	-	-	-	-	-	-	-	-	-	-	-	-	-	-	-	-
ZJ639	-	-	-	-	AadA2_1605*	-	-	-	-	-	-	-	-	-	-	AmpC1_1670*	AmpC2_346*	-	AMPH_615*	-	CTX-M-55_166	-	-	-	-	-	Penicillin_Binding_Protein_Ecoli_836*	-	TEM-105_956*	Mcr1_1237	FosA_751	-	-	-	-	-	-	-	-	-	-	-	-	-	CmlA1_1537*	FloR_1212*	-	-	-
ZJ650	-	-	-	Aac6Ib-cr_1678*	AadA2_1605	-	-	-	-	-	-	-	-	-	-	-	AmpC2_346*	-	AMPH_615*	CMY-44_409	-	-	-	-	OXA-1_520	-	Penicillin_Binding_Protein_Ecoli_836*	-	-	Mcr1_1237	-	-	-	-	-	-	QnrS2_1456	-	-	-	MefB_1203	-	-	CatB4_602	CmlA1_1537*	FloR_1212*	Arr3_275	SulI_1616	-
ZJ675	-	Aac3-Iva_1489*	-	-	AadA2_1605	-	Aph3-Ia_1218*	Aph4-Ia_1061	AphA2_1492*	-	-	StrA_1501*	StrB_1614	-	-	AmpC1_1670*?	AmpC2_346*	-	AMPH_615*	CMY-44_409	-	CTX-M-14_102	-	-	-	-	Penicillin_Binding_Protein_Ecoli_836*	-	-	Mcr1_1237	FosA_751	OqxA_1044*	OqxBgb_49*	-	-	-	-	-	-	-	-	MphA_1663	-	-	CmlA1_1537*	FloR_1212*	-	SulI_1616	SulII_1219
ZJ69	-	-	-	Aac6-Ib_1677*?	AadA2_1605	AadA5_1497*	-	-	-	-	-	-	-	-	-	AmpC1_1670*	AmpC2_346	-	AMPH_615	-	-	CTX-M-14_102	-	-	-	-	Penicillin_Binding_Protein_Ecoli_836	-	TEM-105_956*	Mcr1_1237	-	-	-	-	-	-	Qnr-S1_1455	-	ErmB_841*	-	-	MphA_1663	-	-	CmlA5_1538*	-	-	-	-
ZJ7	Aac3-IIa_882*	-	-	-	-	AadA5_1497	-	-	-	-	-	StrA_1501*	StrB_1614	-	-	AmpC1_1670*	AmpC2_346*	-	AMPH_615*	-	-	-	-	-	-	-	Penicillin_Binding_Protein_Ecoli_836	-	TEM-198_1035*	Mcr1_1237	-	OqxA_1044*	OqxBgb_49*	-	-	-	-	-	-	-	-	MphA_1663	-	-	-	FloR_1212*	-	SulI_1616	SulII_1219*
ZJ71	-	-	-	-	AadA2_1605?	AadA5_1497	-	Aph4-Ia_1061?	-	-	-	StrA_1501*	StrB_1614*	-	-	-	AmpC2_346*	-	AMPH_615*	CMY-22_387*?	-	CTX-M-14_102	-	-	-	-	Penicillin_Binding_Protein_Ecoli_836*	-	TEM-198_1035*	Mcr1_1237	-	-	-	-	-	-	-	-	ErmB_841*	-	-	MphA_1663	-	-	-	FloR_1212*?	-	SulI_1616	SulII_1219
ZJ720	-	-	-	-	AadA2_1605	-	-	-	-	-	-	-	-	-	-	AmpC1_1670*	AmpC2_346*	-	AMPH_615*	-	-	-	-	-	-	-	Penicillin_Binding_Protein_Ecoli_836*	-	-	Mcr1_1237	FosA_751*?	-	-	-	-	-	Qnr-S1_1455	-	ErmB_841*	-	-	MphA_1663	-	-	-	FloR_1212*	-	SulI_1616?	-
ZJ722	-	-	-	-	AadA2_1605*	-	-	-	AphA2_1492*	RmtB_1580	-	StrA_1501*	StrB_1614*	-	-	AmpC1_1670*?	AmpC2_346*	-	AMPH_615*	-	CTX-M-64_172	CTX-M-14_102	-	-	-	-	Penicillin_Binding_Protein_Ecoli_836*	-	TEM-186_1024*	Mcr1_1237	FosA_751	OqxA_1044	OqxBgb_49	-	-	-	-	-	ErmB_841*?	-	-	MphA_1663	-	-	-	FloR_1212*	-	SulI_1616	SulII_1219
ZJ800	Aac3-IId_884*	-	-	-	-	AadA5_1497	-	-	-	-	-	StrA_1501*	StrB_1614*	-	-	AmpC1_1670*	AmpC2_346*	-	AMPH_615	-	-	CTX-M-65_117	-	-	-	-	Penicillin_Binding_Protein_Ecoli_836	-	TEM-135_985*	Mcr1_1237	-	-	-	-	-	-	-	-	ErmB_841*	-	-	MphA_1663*	-	-	-	FloR_1212*	-	SulI_1616	SulII_1219
ZJ807	Aac3-IId_884*	-	-	-	AadA2_1605*	-	-	-	-	RmtB_1580	-	StrA_1501*	StrB_1614	-	-	AmpC1_1670*	AmpC2_346*	-	AMPH_615*	-	CTX-M-55_166	-	-	-	-	-	Penicillin_Binding_Protein_Ecoli_836*	-	TEM-30_907*	Mcr1_1237	-	-	-	-	-	-	-	-	-	-	-	-	-	-	-	FloR_1212*	-	SulI_1616	SulII_1219
ZJ812	-	-	-	-	-	-	-	-	-	-	-	-	-	-	-	AmpC1_1670*	AmpC2_346*	-	AMPH_615*	-	-	-	-	-	-	-	Penicillin_Binding_Protein_Ecoli_836	-	-	Mcr1_1237	-	-	-	-	-	-	-	-	-	-	-	-	-	-	-	-	-	-	-
ZJ859	-	Aac3-Iva_1489*	-	Aac6Ib-cr_1678*	AadA2_1605	-	Aph3-Ia_1218*	Aph4-Ia_1061	-	-	-	-	-	-	-	AmpC1_1670	AmpC2_346	-	AMPH_615	-	-	-	-	-	OXA-1_520	-	Penicillin_Binding_Protein_Ecoli_836	-	TEM-198_1035*	Mcr1_1237	-	OqxA_1044	OqxBgb_49	Qnr-A1_1461*?	-	-	-	-	-	-	-	-	-	CatB4_602	CmlA1_1537*	FloR_1212*	Arr3_275	SulI_1616	SulII_1219*
ZJ878	-	Aac3-Iva_1489*	-	-	AadA1-pm_1597*?	-	Aph3-Ia_1218*	Aph4-Ia_1061	AphA2_1492*?	-	-	-	-	-	-	AmpC1_1670*	AmpC2_346*	-	AMPH_615*	-	CTX-M-55_166	-	-	-	-	-	Penicillin_Binding_Protein_Ecoli_836*	-	-	Mcr1_1237	-	-	-	-	-	-	-	Erm42_1640*?	-	-	-	MphA_1663	-	-	CmlA1_1537*	FloR_1212*	-	SulI_1616	SulII_1219
ZJ89	-	-	-	-	AadA2_1605*?	-	-	-	AphA2_1492*?	-	-	StrA_1501*	StrB_1614*	-	-	AmpC1_1670*	AmpC2_346*	-	AMPH_615*	-	-	-	-	-	-	OXA-10_1515	Penicillin_Binding_Protein_Ecoli_836*	-	TEM-141_990*	Mcr1_1237	FosA_751*?	OqxA_1044	OqxBgb_49*	-	-	-	Qnr-S1_1455	-	-	-	-	-	-	-	CmlA5_1538	FloR_1212	Arr2_274	SulI_1616*?	SulII_1219
ZJ9	-	-	-	-	-	-	-	-	-	-	-	-	-	-	-	AmpC1_1670*	AmpC2_346*	-	AMPH_615*	-	-	-	-	-	-	-	Penicillin_Binding_Protein_Ecoli_836*	-	-	Mcr1_1237	-	-	-	-	-	-	-	-	-	-	-	-	-	-	-	-	-	-	-
[truncated: 12 more columns]
