# Supplementary material for: Heterogeneous and Flexible Transmission of mcr-1 in Hospital-Associated Escherichia coli
Source: mBio. 2018 Jul 3;9(4):e00943-18. doi: 10.1128/mBio.00943-18 (PMC6030559; doi:10.1128/mBio.00943-18)
Supplement: TABLE S6 [file mbo004183964st6.xlsx]

## Sheet: Table S6
Isolates	Sites	Changed nucleotide	Changed codonm	Changed amino acid
ZJ10	18	T→C	UCU→UCC	Ser→Ser
ZJ206	8	A→G	CAG→CGG	Gln→Arg
ZJ2431	27	C→T	UAC→UAU	Tyr→Tyr
ZJ299	145	G→A	GGC→AGC	Gly→Ser
ZJ3920	1423	G→A	GUC→AUC	Val→Ile
ZJ1432	27	C→T	UAC→UAU	Tyr→Tyr
ZJ346	552	C→T	CGC→CGU	Arg→Arg
